# Supplementary material for: Motor cortex gates distractor stimulus encoding in sensory cortex
Source: Nat Commun. 2023 Apr 13;14:2097. doi: 10.1038/s41467-023-37848-4 (PMC10102016; doi:10.1038/s41467-023-37848-4)
Supplement: Supplementary file 4 — Source Data [file 41467_2023_37848_MOESM4_ESM.xlsx]

## Sheet: Fig1.g
rates for behavior
target							distractor
hit		false alarm		catch			hit		false alarm		catch
light-off	light-on	light-off	light-on	light-off	light-on		light-off	light-on	light-off	light-on	light-off	light-on
1	NaN	0.555556	0.444444	0.272727	0.6		1	1	0.235294	0.357143	0.0833333	0.454545
0.923077	0.833333	0.354839	0.352941	0.333333	0.166667		1	NaN	0.0909091	0.333333	0	NaN
1	1	0.241379	0.647059	0.210526	0.25		0.88	0.857143	0.130435	0.25	0.0833333	0.142857
0.947368	1	0.333333	0.764706	0.333333	0.714286		1	NaN	0.32	0.5	0.285714	0.454545
1	1	0.097561	0.380952	0.0294118	0.4		0.972973	1	0.309524	0.555556	0.363636	0.428571
0.931034	NaN	0.415584	0.846154	0.273973	0.526316		1	NaN	0.310345	1	0.423077	0.4
0.981481	1	0.350877	0.72	0.142857	0.285714		0.966667	0.923077	0.0645161	0.5	0.117647	0.625
1	1	0.392857	0.615385	0.241379	0.5		0.857143	0.833333	0.0909091	0.2	0	NaN
1	1	0.178571	0.363636	0.0909091	0.5		1	1	0.0416667	0.625	0.153846	0.142857
1	1	0.214286	0.111111	0.2	0		1	NaN	0.372093	0.75	0.190476	0.333333
1	1	0.0833333	0.166667	0.0625	0.1		0.875	1	0.46875	0.40625	0.339286	0.233333
1	1	0.290323	0.454545	0.157895	0.416667		0.915254	0.884615	0.195652	0.15625	0.2	0.214286
1	NaN	0.189189	0.705882	0.26087	0.333333		1	0.909091	0.357143	0.470588	0.275862	0.52381
1	1	0.395349	0.6	0.192308	0.529412		0.92	1	0.367816	0.431373	0.202899	0.351351
1	1	0.263158	0.416667	0.2	0.363636		1	1	0.414286	0.529412	0.459459	0.588235
1	1	0.12	0.6	0.171429	0.285714		0.942857	0.8125	0.264151	0.387097	0.0731707	0.290323
NaN	NaN	NaN	NaN	NaN	NaN		0.685714	0.842105	0.391304	0.510638	0.338235	0.258065
1	1	0.387755	0.875	0.275862	0.4		1	0.875	0.294118	0.423077	0.27027	0.4
NaN	NaN	NaN	NaN	NaN	NaN		0.888889	1	0.268817	0.27451	0.253333	0.243243
1	1	0.395349	0.52	0.351852	0.185185		0.897059	0.823529	0.678261	0.686275	0.504587	0.527273
0.961538	0.9	0.243243	0.548387	0.169811	0.434783		0.974359	1	0.448529	0.629032	0.375	0.625
1	1	0.275862	0.451613	0.3	0.346154		0.822222	0.866667	0.396552	0.433333	0.431818	0.333333
1	1	0.546667	0.775	0.368421	0.35		0.72973	0.933333	0.467532	0.821429	0.451613	0.483871
1	1	0.616667	0.590909	0.31746	0.466667		0.916667	0.9	0.651786	0.789474	0.614458	0.588235
0.333333	0.444444	0.183908	0.292683	0.242424	0.3		0.815385	0.923077	0.58156	0.790123	0.623656	0.76
1	1	0.383333	0.578947	0.223881	0.46875		0.659091	0.888889	0.294118	0.692308	0.394737	0.470588
1	1	0.349206	0.73913	0.333333	0.4		0.933333	1	0.722222	0.928571	0.666667	0.72093
1	1	0.375	0.7	0.15	0.0909091		0.785714	1	0.0952381	0.2	0.25	0.0769231
1	0.888889	0.266667	0.529412	0.25	0.5		0.96	0.964286	0.393443	0.521739	0.396552	0.409091
0.666667	0.875	0.357143	0.388889	0.194444	0.272727		0.8	0.888889	0.478261	0.533333	0.478261	0.4375
0.877551	0.793103	0.576471	0.727273	0.56	0.590909		0.909091	1	0.185185	0.384615	0.285714	0.272727
0.954545	1	0.409091	0.734694	0.28	0.595745		0.972973	0.961538	0.319149	0.636364	0.216216	0.6
0.780488	0.842105	0.385714	0.75	0.413043	0.636364		0.78125	1	0.263158	0.75	0.206897	0.4
0.75	1	0.393443	0.676471	0.5	0.666667		0.731707	0.916667	0.114286	0.333333	0	0.0833333
0.794872	1	0.686567	0.730769	0.597015	0.411765
0.854545	1	0.289474	0.727273	0.346667	0.689655
0.811321	0.933333	0.65	0.758621	0.516484	0.452381
0.888889	0.96	0.44	0.741935	0.4	0.736842
0.933333	NaN	0.333333	0.285714	0.25	0.25
1	NaN	0.48	0.7	0.466667	0.571429
1	1	0.352941	0.941176	0.482759	0.625
0.947368	1	0.5	0.866667	0.590909	0.666667
1	1	0.458333	0.461538	0.285714	NaN
1	NaN	0.612903	0.65	0.375	0.545455
0.95	1	0.318182	0.285714	0.172414	0.625

## Sheet: Fig.1h
rates for behavior
target							distractor
hit		false alarm		catch			hit		false alarm		catch
light-off	light-on	light-off	light-on	light-off	light-on		light-off	light-on	light-off	light-on	light-off	light-on
1	0.954545	0.266667	0.458333	0.18	0.277778		1	NaN	0.827586	0.823529	0.354167	0.352941
0.981818	0.95	0.309859	0.244898	0.220339	0.225806		0.818182	0.8	0.430556	0.517241	0.214286	0.390244
0.9375	1	0.45	0.318182	0.362069	0.2		0.958333	1	0.365079	0.541667	0.303571	0.235294
1	1	0.4375	0.296296	0.242424	0.190476		0.944444	1	0.656716	0.571429	0.557377	0.5
0.5	0.368421	0	0	0.0555556	0		0.980392	0.956522	0.0909091	0.25	0.0930233	0.2
0.97619	0.869565	0.591549	0.382353	0.227848	0.1		1	1	0.402985	0.678571	0.234375	0.481481
0.966667	1	0.5	0.5	0.311111	0.234043		0.965517	0.9375	0.382353	0.4375	0.326923	0.333333
1	0.636364	0.405063	0.361702	0.276316	0.27907		0.928571	1	0.214286	0.0833333	0.222222	0.235294
							1	1	0.333333	0.44	0.265306	0.368421
							1	1	0.508197	0.48	0.347826	0.193548
							0.965517	0.818182	0.285714	0.418605	0.207317	0.419355
							1	1	0.475	0.62069	0.484375	0.428571
							0.970588	1	0.47619	0.568182	0.333333	0.36

## Sheet: Fig1.i
rates for behavior
target							distractor
hit		false alarm		catch			hit		false alarm		catch
light-off	light-on	light-off	light-on	light-off	light-on		light-off	light-on	light-off	light-on	light-off	light-on
0.803279	0.619048	0.445255	0.351852	0.333333	0.409091		0.842105	0.875	0.5	0.522727	0.35	0.413793
0.585366	0.714286	0.615385	0.576923	0.508772	0.451613		0.546667	0.675676	0.488189	0.708333	0.455696	0.461538
0.893617	0.666667	0.580645	0.615385	0.493333	0.512821		0.95	0.875	0.41791	0.444444	0.409836	0.40625
0.957746	0.90625	0.669565	0.77193	0.50495	0.609756		0.96	0.9375	0.684211	0.708333	0.551282	0.555556
0.862745	0.666667	0.364865	0.486486	0.327869	0.433333		0.82716	0.947368	0.442105	0.473684	0.423529	0.377778
0.75	0.814815	0.352113	0.473684	0.304348	0.310345		0.855422	1	0.439252	0.5	0.361446	0.392857
0.963415	0.93617	0.392	0.360656	0.426966	0.315789		0.986842	1	0.206186	0.0192308	0.177419	0.25
0.895238	0.844828	0.182796	0.238095	0.196721	0.170732		0.8	0.714286	0.195122	0.0967742	0.166667	0.25

## Sheet: Fig.5b
spike rate for single unit, Hz
WT			VGAT
light-off	light-on		light-off	light-on
26.4062	24.3056		0.863874	0.223864
0.297245	0.196703		1.62543	0.214549
38.7391	37.8258		1.76142	0.735337
30.0612	32.9726		0.208586	0.209073
27.1749	27.3364		1.02654	0.74545
3.92744	4.2296		0.248536	0.203487
59.4193	59.1484		4.58653	2.92767
1.30065	1.3379		7.10996	2.94636
3.58548	3.13011		0.452887	0.617124
28.1051	25.2368		0.155661	0.106493
34.7889	34.9283		23.984	7.70867
22.199	19.343		0.254408	0.102333
8.83709	9.75877		3.98373	0.833049
2.1571	2.03141		6.60897	1.57489
5.04265	4.98507		19.5873	5.43237
0.00256702	0.0880721		0.990265	0.396122
4.15054	3.28536		2.57427	0.647513
13.6394	13.1396		0.513804	0.115144
2.85456	3.66363		1.46995	0.228941
7.14114	6.20579		4.70757	0.24852
2.53661	1.46379		1.96417	1.07568
2.8294	2.41139		12.8011	2.472
2.36372	2.01217		0.162392	0.00208742
13.3685	11.8426		2.53285	0.123817
4.85111	5.98803		2.04291	0.552854
0.282307	0.360263		0.425042	0.00560617
7.27729	8.043		2.11442	0.688119
2.74783	2.77072		0.916345	0.116595
3.40098	1.94482		1.28522	0.307537
2.29687	1.88721		26.3107	1.75835
23.0671	23.6904		2.69335	0.553685
3.01879	3.76861		14.3907	2.21776
23.0767	25.6061		10.7765	0.801967
3.93941	4.16146		32.7799	2.58557
15.1226	15.0179		0.265767	0.200947
26.644	29.8963		0.541509	0.0132138
0.0971885	0.301784		0.867731	0.112994
65.9783	76.4383		0.590649	0.00455464
3.60192	3.17436		3.33593	0.118339
26.5879	27.8994		0.222097	0.102358
2.05202	2.53477		6.30583	0.697675
9.59437	9.00348		0.883225	0.10791
8.33099	9.79464		3.87225	0.00324039
40.0459	43.0128		9.77825	0.0642504
0.836963	0.684894		1.2929	0.000940484
23.9181	22.125		0.979658	0.000893055
16.3517	17.1068		4.85215	0.0123986
23.3413	26.1436		3.24047	0.00386459
3.41798	3.16242		3.18181	0.274023
1.96352	1.40374		0.746157	0.000890973
0.878766	1.66964		4.48219	0.12514
2.05438	2.26377		2.23163	0.133028
0.293791	0.198963		4.78735	0.00917967
4.88084	4.34806		1.29445	0.223439
1.34857	1.24435		0.440977	0.0987899
10.6687	12.8025		0.842517	0.00327303
13.7471	14.4161		22.1696	7.1207
15.2063	13.9506		0.461654	0.156536
0.358781	0.413229		1.14554	1.0683
3.94405	4.06599		1.06062	0.512628
1.05166	1.01461		6.59447	3.2032
15.1439	12.975		6.81487	4.60284
10.8696	8.75268		4.33786	3.83379
0.367479	0.406896		0.97998	1.48749
1.00237	0.934813		36.5872	14.1916
7.1105	7.18412		1.34079	1.42099
11.693	11.6509		5.66672	2.93315
6.19044	5.97478		18.3689	5.65523
6.25137	5.26423		16.2923	7.38098
0.794834	0.126082		5.79725	2.77513
10.289	12.4046		1.00604	0.245356
11.5365	11.3439		6.65248	0.713703
11.8715	10.1069		7.77131	1.49116
3.33263	2.57889		1.31167	0.177756
0.651914	0.804015		0.706404	0.11496
2.17258	1.90871		0.275579	0.134853
7.54247	6.71446		7.529	1.45074
22.9685	25.8802		18.6056	3.15748
17.3144	20.3672		19.0585	3.2997
16.3224	18.7706		5.48876	0.632763
0.759455	0.508785		0.623177	0.397993
20.0696	26.6777		10.3517	1.4785
2.49398	3.73334		0.448724	0.209442
0.133982	0.233625		3.19259	0.959905
3.01261	4.83834		2.9806	0.215466
17.3605	18.2522		7.30165	0.762305
11.295	14.1788		5.49687	0.851084
0.793093	1.12838		0.707425	0.0845921
0.361654	0.333626		1.29815	0.235362
15.9838	17.9088		4.21432	0.569494
10.3623	13.0748		0.203677	0.0088571
12.1626	15.3894		3.90406	0.308125
9.39789	11.0552		0.977654	0.127721
0.283056	0.489414		1.13676	1.08489
1.47176	1.69147		1.28521	0.780924
15.5858	21.9463		1.75968	2.85741
16.7794	17.6688		1.73814	1.73955
11.363	12.2109		2.54658	7.75164
15.8451	20.5574		4.02609	5.30497
11.8602	17.2403		1.00797	2.41286
1.54504	3.04096		1.77543	2.75063
5.29981	6.88292		3.8856	4.29906
0.477575	0.101065		5.72762	1.72556
0.268345	0.646087		0.166679	0.955658
			2.0182	2.5458
			2.93965	6.3271
			8.7339	3.1039
			2.03138	2.80534
			14.3641	10.8387
			3.94299	2.4553
			6.8472	2.70637
			0.100075	0.387028
			2.03795	1.17146
			0.476602	0.376606
			1.62047	1.35144
			0.357729	0.0222917
			1.82462	1.72561
			1.00291	1.35103
			14.186	14.099
			16.8151	17.2915
			2.86231	1.71422
			7.07448	8.13904
			3.96779	4.23382
			1.7961	0.502271
			2.62368	1.19891
			0.46373	0.172543
			3.41456	0.496264
			5.21071	0.465505
			12.1556	2.44978
			5.49247	0.484322
			16.4626	1.64107
			5.79732	0.749076
			5.12125	1.12938
			16.4332	1.58011
			2.98462	0.656587
			15.9468	6.11148
			1.63476	0.162793
			2.62818	0.14184
			3.48848	0.641219
			4.40342	0.279246
			4.48343	0.0128071
			2.96108	1.67543
			2.32575	0.941441
			2.29836	1.45726
			13.8816	4.29384
			2.53763	1.12809
			3.01007	1.77366
			2.3292	0.699638
			4.6085	1.48266
			16.2042	8.70142
			2.80619	0.827662
			5.94542	1.88265
			21.3568	5.31978
			11.9315	3.72596
			16.911	3.39177
			4.46215	0.505718
			68.978	15.3969
			0.344091	0.144366
			0.0577831	0.00255508
			0.302171	0.0113761
			0.188772	0.0123279
			0.214182	0.00137134
			1.50853	0.222821
			0.868469	0.0988497
			0.773901	0.0189228
			1.16142	0.507305
			0.0685246	0.00578643
			1.4179	0.0074531
			0.671044	0.224138
			0.177646	0.00164921
			0.0681214	0.104641
			0.234311	0.199426
			0.18264	0.591221
			1.6806	0.421757
			0.870181	0.464443
			0.154563	0.298469
			0.434351	0.0915241
			0.855746	0.317649
			11.1624	5.41264
			0.705115	0.680207
			4.15324	1.73788
			0.762784	1.02321
			1.75156	0.489029
			2.46103	0.791878
			1.58799	0.900379
			0.477668	0.0901027
			3.94071	1.33038
			2.18822	0.485913
			0.315635	0.195299
			0.171724	0.00993803
			1.35679	1.09411
			0.697335	0.678747
			7.97533	4.44555
			0.273978	0.108332
			4.85441	3.21825
			0.935644	0.385723
			1.23932	0.71053
			0.351086	0.277322
			0.570588	0.297343
			0.12427	0.275958
			1.96581	1.17772
			1.59061	0.920794
			1.18437	0.649021
			0.0705445	0.0937242
			1.36733	0.796183
			2.00552	1.24783
			0.302014	0.0925775
			4.27228	1.99717
			1.84736	1.35676
			0.117982	0.0867891
			5.2312	2.62502
			0.943709	0.110676
			0.320636	0.00658621
			1.13271	0.406677
			4.34619	3.16561
			1.42094	0.401158
			0.324423	0.511227
			0.846285	0.532966
			0.161244	0.00311448
			1.94838	0.4196
			0.16461	0.00841094
			1.84193	1.78567
			4.42754	1.10794
			0.964814	0.554495
			0.835176	0.382222
			4.46487	1.22282
			0.767719	0.0981035
			0.27204	0.0923435
			0.49997	0.0160451
			2.36637	0.766708
			0.641912	0.198526
			0.735236	0.0988381
			0.689172	0.0166759
			1.97201	2.31892
			0.26932	0.192847
			1.46425	0.222244
			0.119248	0.415284
			0.256803	0.205685
			0.423486	0.539051
			0.136424	0.202191
			8.83321	11.6856
			1.08899	0.990009
			0.997265	1.0181
			0.331179	0.19926
			0.102652	0.00643043
			13.2734	8.41986
			2.50345	1.35109
			1.40347	1.37964
			1.56012	0.414762
			2.15092	1.9554
			4.21083	3.42653
			4.84086	2.60763
			0.654526	0.743524
			1.78697	2.27959
			2.28086	2.45464
			12.9238	9.64168
			2.82328	2.25002
			1.88371	1.1102
			17.7285	9.84045
			11.8258	11.1859
			0.715718	0.0937375
			0.22995	0.101402
			18.001	13.4863
			0.620762	0.0852251
			0.210795	0.00525776
			27.2623	16.0505
			1.25861	0.895124
			0.161688	0.262618
			7.84268	5.32914
			13.422	8.24859
			5.22471	4.64534
			8.36887	3.63594
			1.09969	0.745582
			1.70942	1.82108
			6.70089	3.88419
			0.678653	0.654053
			6.23683	4.35765
			5.39877	3.55752
			1.04642	0.363391
			0.808336	0.255677
			8.65633	3.49705
			22.9466	8.93018
			3.78521	1.53949
			1.12262	0.24197
			0.322732	0.0201965
			4.5471	1.36591
			0.179847	0.00850755
			14.473	4.92675
			5.33339	2.28849
			8.45084	3.66885
			3.59731	1.36109
			0.171682	0.120664
			9.28688	5.16482
			6.32999	3.12246
			13.0035	4.99714
			34.8277	9.95177
			2.61645	0.719153
			2.07762	0.717729
			3.05521	1.31855
			3.88544	1.4682
			5.46239	2.99039
			0.406406	0.443183
			8.34992	2.04335
			2.41044	1.85081
			8.37864	3.80639
			14.9187	8.56009
			0.215653	0.41562
			26.5925	13.9295
			4.83336	2.1449
			3.06953	1.83805
			6.6382	1.73552
			5.7836	1.65126
			13.8267	4.50722
			0.514614	0.779317
			0.335803	0.0861021
			0.895659	0.29477
			40.5995	12.077
			1.95074	0.650151
			13.8611	4.50321
			7.3533	1.95863
			29.3036	8.86173
			5.24486	1.42506
			1.31574	0.927518
			18.0587	5.77855
			15.6354	3.27794
			3.2282	1.97094
			1.46164	0.846612
			4.19993	3.38678
			2.45803	1.41097
			4.57663	1.99032
			12.758	6.18737
			3.85508	1.12044
			1.86328	0.520286
			0.697841	0.522321
			7.04066	1.76686
			5.46376	2.52288
			19.8017	4.7504
			2.57445	0.493186
			0.909695	0.0945295
			5.6141	2.28229
			0.0626744	0.0994379
			4.38185	0.678046
			22.7218	4.51662
			8.8707	2.65409
			3.07691	1.04195
			3.94978	0.879021
			1.73596	0.399643
			9.4189	1.40319
			2.49446	0.295204
			3.85604	2.07403
			0.64412	0.699871
			1.14396	0.449731
			50.0772	44.3942
			2.19121	3.64311
			0.397749	1.19091
			0.194205	0.00592278
			8.6142	5.49498
			2.16459	0.892392
			1.00528	1.19692
			1.6582	0.85049
			9.29363	5.16153
			9.35067	4.87789
			1.74704	1.52749
			26.1487	11.9828
			1.76976	1.84546
			18.5258	9.29257
			5.36398	2.39226
			1.75597	1.02559
			0.261305	0.000214344
			4.32892	5.88997
			10.7237	7.04383
			0.546615	0.408643
			1.21941	0.50098
			0.599171	0.297047
			1.03433	1.90149
			0.543508	0.404802
			1.23988	0.657924
			10.3419	3.8332
			1.80043	1.38589
			1.11604	0.883558
			2.76974	0.9116
			13.1209	5.9073
			0.0600595	0.000864317
			6.25453	2.30349
			11.5054	5.612
			1.0134	0.22017
			0.705729	0.38826
			11.9285	4.18398
			9.14997	5.47267
			1.0671	0.584857
			4.56706	1.06652
			0.696509	0.378571
			2.09522	0.622512
			8.28906	5.07064
			1.15835	0.676643
			3.30292	2.16
			0.599898	0.105448
			1.09489	0.396573
			2.5734	0.891407
			5.50591	1.99571
			0.332278	0.276984
			6.1911	1.7259
			1.22501	0.799725
			8.7475	1.40998
			2.39401	0.201862
			6.41258	2.39535
			15.2974	6.93796
			0.96549	0.523385
			0.850218	0.180429
			13.4646	14.2517
			27.0139	30.8976
			1.19218	0.757414
			2.0036	1.63241
			5.04078	3.80016
			14.7925	14.8675
			2.99565	2.87549
			14.9744	15.8614
			0.153173	0.223411
			0.591873	0.252532
			24.3141	23.9542
			1.8226	1.77901
			0.728119	0.725801
			0.925793	1.24874
			5.55351	4.94506
			25.1672	28.0321
			3.67276	3.5851
			5.84643	5.50025
			0.963098	0.768091
			0.349468	0.0758007
			9.84418	10.7858
			0.120689	0.154918
			15.8155	14.2375
			1.27647	1.60127
			6.96756	8.38934
			3.04111	2.70048
			0.541112	0.240566
			23.7333	24.4703
			17.2006	16.5986
			2.28195	2.20542
			4.19394	3.03988
			9.53468	11.0013
			17.7139	20.0541
			3.09717	4.07894
			0.778253	0.809569
			0.158874	0.399657
			9.15735	8.52787
			0.556199	0.502791
			3.36044	2.54385
			7.59201	7.95689
			2.71654	2.40891
			1.06806	0.660491
			1.41629	0.908917
			21.6096	13.0993
			12.1045	10.2822
			1.77997	1.23189
			14.6726	10.1224
			7.56873	3.56286
			0.544379	0.621202
			23.0928	18.9749
			26.4894	22.1425
			3.24175	3.32213
			21.0192	12.0783
			11.3982	7.92871
			3.19803	3.02741
			26.9213	25.2792
			0.462953	0.202918
			13.5302	12.7793
			32.576	25.8959
			9.97221	7.726
			70.753	56.212
			7.26791	6.50389
			16.3942	11.3715
			14.9158	11.8812
			2.93115	1.93675
			49.5276	38.0689
			50.9489	38.1052
			7.17062	5.51079
			7.55543	6.45336
			2.00606	0.614011
			8.39546	6.51377
			1.85258	1.28178
			4.513	3.85814
			7.70173	7.59195
			34.5346	33.6809
			11.0579	9.33875
			42.4696	38.6192
			0.984759	0.920631
			103.849	88.5677
			34.247	26.9248
			1.6094	1.75123
			1.09304	0.289106
			0.525844	0.334711
			1.00198	0.512113
			0.320206	0.413324
			27.3842	22.4216
			43.1365	37.0523
			1.18291	0.842281
			2.30613	1.60401
			13.0489	11.8845
			48.0049	39.4032
			7.95684	8.59741
			12.3501	12.3906
			17.3855	15.7146
			2.64998	3.48101
			2.4497	2.84372
			0.536258	0.523528
			25.381	23.0819
			7.86803	8.75966
			22.3927	17.1283
			2.54545	0.40902
			7.52895	5.66844
			11.8062	9.62996
			23.1969	22.5603
			4.28578	3.93078
			11.0923	12.6717
			0.882653	1.54174
			0.416846	0.267116
			2.269	1.9708
			12.3438	13.5751
			0.303323	0.254208
			1.23779	1.21796
			1.26851	1.7565
			1.67538	1.60429
			42.3161	40.3184
			0.262813	0.348167
			0.222409	0.090214
			0.447383	0.398518
			0.684349	0.321827
			1.99411	1.09479
			0.357356	0.238331
			6.57817	5.73881
			7.02075	5.66186
			9.656	10.3455
			1.03006	0.574301
			3.15526	1.73163
			0.324468	0.0604038
			0.172737	0.00385286
			10.1695	4.55977
			25.5967	16.9806
			3.4796	3.60519
			0.11522	0.125539
			0.0142735	0.0217227
			12.6195	7.92203
			4.00965	2.34062
			24.7911	16.1441
			6.58729	4.16363
			4.76135	3.70814
			6.23101	7.7695
			5.24653	2.92997
			25.5468	21.5437
			1.29226	0.925763
			1.95092	0.916192
			0.758533	0.743478
			0.197981	0.24453
			0.915701	1.42581
			9.81109	11.7961
			39.8141	26.1077
			0.155642	0.0186042
			5.18802	3.10914
			11.9176	7.87184
			0.21917	0.0720195
			1.38759	0.873412
			0.112115	0.00274289
			0.588892	0.379556
			6.0105	5.33548
			2.99307	2.07685
			2.83183	1.53532
			1.60195	0.986197
			7.73016	4.28348
			1.40118	1.20851
			4.61831	2.8295
			4.11528	3.83072
			1.42213	2.78533
			2.67493	2.41962
			5.21095	3.29792
			1.08283	0.585432
			3.03827	2.63513
			3.72532	1.20232
			15.3187	10.4951
			0.484781	0.279078
			15.1787	8.78424
			0.726771	0.468918
			3.21492	1.75516
			13.7455	8.842
			6.83442	4.64782
			1.886	1.34146
			1.41951	2.26285
			7.29509	7.07921
			5.43044	5.05651
			1.94101	1.58858
			0.431812	0.498099
			11.861	12.5387
			3.91395	4.27954
			0.238587	0.159166
			0.0659912	0.0681965
			1.30076	1.13686
			0.0738523	0.0740057
			0.850077	0.811192
			10.0085	7.54746
			4.91643	4.96108
			0.15479	0.197959
			29.4241	28.3004
			1.52677	1.49671
			90.256	90.8662
			0.724057	0.264497
			7.24033	5.994
			0.715568	0.606826
			5.10007	4.7531
			29.9265	28.8943
			17.8335	17.37
			1.51186	0.896874
			2.36435	2.71023
			27.2441	31.4738
			33.835	32.2616
			0.556798	0.410618
			12.4514	13.3631
			0.459084	0.493368
			0.795079	0.750367
			0.648159	0.00846825
			19.5335	14.0737
			17.8842	13.3483
			36.0774	25.4645
			23.5793	17.9664
			0.145001	0.194099
			11.7436	11.1123
			0.219172	0.236882
			5.50608	4.68534
			2.74294	1.38384
			3.64884	1.96932
			32.608	19.4769
			28.5967	19.1057
			1.12655	0.231041
			5.30847	3.87637
			2.35455	1.83983
			27.6162	18.1793
			6.34089	2.64932
			23.9246	17.2563
			23.9419	13.6701
			1.10521	0.00426569
			18.3569	14.178
			11.5594	9.44797
			1.08873	0.423724
			0.32461	0.0132434
			40.2119	31.5014
			0.73933	1.01923
			58.9209	35.5791
			28.0305	21.0827
			33.5901	23.2256
			1.14649	1.5447
			0.261518	0.00986761
			7.87175	6.79289
			1.08101	1.03161
			3.76426	4.26821
			1.95386	2.72154
			1.49193	0.623139
			1.16368	0.185885
			0.807968	0.586326
			5.31811	3.31371
			1.63875	0.67888
			2.91258	1.8715
			6.14054	4.97109
			1.47951	0.462034
			9.64464	1.78211
			1.50338	1.26366
			0.35801	0.272095
			3.27168	4.53203
			6.61955	5.17834
			8.78997	7.9681
			9.928	4.4924
			0.465011	0.00596616
			39.2604	27.6695
			39.4317	30.4967
			9.84867	4.68339
			14.5991	13.2525
			11.5872	10.073
			19.1809	16.3935
			1.23083	1.75258
			5.08037	5.49873
			5.65393	4.09069
			3.20258	3.90624
			12.894	12.1949
			1.51238	0.968819
			1.05909	0.70342
			0.1285	0.132708
			10.2376	11.3225
			4.08353	3.68829
			3.03614	3.71066
			0.445716	0.110206
			0.308562	0.120293
			2.03541	2.13183
			0.6579	1.3839
			1.03598	0.612739
			1.1086	0.927032
			9.20503	6.21133
			2.08882	0.467574
			23.3467	19.8486
			2.91918	2.59511
			0.959394	0.51695
			25.069	23.1421
			8.09169	8.26195
			15.7804	13.5713
			0.574885	0.847408
			31.6702	24.5926
			45.7415	41.3776
			0.288904	0.12821
			0.578887	0.127691
			0.510951	0.133192
			9.5906	10.0028
			3.99251	3.29764
			4.12058	4.78735
			1.27387	1.21371
			14.2565	11.8231
			11.3484	9.45279
			11.3972	10.6516
			0.359217	0.243408
			0.177292	0.121255
			5.96311	6.15117
			1.24885	1.11481
			8.66747	6.80378
			17.8573	17.3505
			16.2524	12.1039
			6.16927	4.96986
			1.27317	1.1733
			4.33029	2.18933
			4.16721	4.89252
			3.29296	3.06512
			18.149	16.0815
			5.76346	4.76402
			0.0586031	0.32871
			0.00484274	0.00109079
			0.311537	0.896801
			6.9589	6.41378
			5.78569	4.36909
			5.84776	5.27389
			4.00378	3.45913
			5.37064	4.52299
			2.50152	0.997917
			5.3328	4.71322
			2.13534	2.30896
			0.591929	1.19657
			25.7537	22.9629
			16.2198	16.6325
			0.38804	0.337865
			7.68607	6.64622
			1.24691	1.31859
			20.1664	16.3538
			10.2298	10.0972
			1.89572	0.781894
			59.1247	47.5674
			5.84478	5.38112
			32.2477	29.3194
			2.093	2.09274
			8.84316	8.12699
			23.2263	21.7285
			6.02924	6.89292
			5.76568	5.77993
			16.7871	16.3256
			0.20388	0.0989861
			12.228	9.86607
			1.31367	2.07207
			0.939785	0.534897
			0.787355	1.42888
			0.156867	0.408824
			31.9815	28.5154
			5.69449	5.41224
			14.013	14.5454
			0.944878	0.649287
			0.0483542	0.00546207
			73.3308	65.4677
			5.6467	4.48604
			28.4117	25.5817
			0.449989	0.250228
			0.883244	1.06877
			1.64842	1.59386
			5.23009	3.31964
			0.831712	0.658617
			1.47327	0.731412
			0.321937	0.152453
			0.769166	0.397198
			18.8373	16.4932
			10.9056	9.413
			6.73109	4.94488
			0.0580339	0.154077
			9.65711	7.47255
			1.36276	0.84658
			0.134277	0.296578
			0.790257	0.560829
			20.4861	18.1589
			0.620463	0.374865
			4.05051	4.1093
			10.9082	7.54504
			17.8202	14.394
			1.06228	0.520107
			4.19911	5.14352
			1.94974	1.49738
			1.24588	0.575712
			31.1106	27.0268
			4.51099	4.41432
			17.9768	18.7033
			11.3573	6.11443
			3.22092	2.34155
			26.2495	21.759
			10.8818	9.38843
			3.88204	2.54647
			5.06354	2.58244
			0.174915	0.000147352
			2.92702	2.72618
			18.6657	15.0068
			2.06335	1.60899
			0.885162	0.952922
			6.95512	6.27748
			0.238491	0.149237
			26.2795	19.1931
			0.697819	0.408904
			0.239544	0.219963
			2.2382	1.79931
			26.3164	18.4872
			0.0903412	0.00653402
			10.1603	6.49412
			5.15808	4.57276
			8.12383	7.14517
			13.2995	14.6798
			7.99618	6.73491
			0.555104	0.777785
			28.2349	25.4785
			1.53027	0.872976
			1.24584	0.620875
			14.2126	11.4015
			0.814408	0.754323
			0.96103	0.708418
			44.4726	40.5276
			1.28315	1.66449
			0.180128	0.0985646
			13.9601	12.8933
			13.3533	9.90657
			5.55345	5.71782
			8.23017	6.53126
			10.6317	10.1505
			11.0444	9.10488
			0.529424	0.264481
			0.283531	0.69272
			0.447995	0.614853
			3.31469	2.50887
			3.41434	2.65948
			17.8392	14.4307
			1.09453	1.01599
			8.51388	7.07599
			4.48336	4.05347
			0.775486	0.714969
			0.0471023	0.105801
			1.64105	1.15707
			0.407782	0.120116
			0.244604	0.255067
			18.7869	17.4429
			0.323433	0.496599
			4.23676	3.70639
			26.4392	22.9518
			0.763771	0.209538
			0.0386378	0.0648947
			3.12608	2.7846
			7.87322	6.55159
			2.63513	2.82809
			0.468675	0.143999
			0.445213	0.644614
			0.585609	0.358087
			27.7698	24.6692
			1.83161	1.63543
			3.83764	2.63311
			0.913486	1.01494
			3.41742	2.63257
			3.47262	4.03601
			0.436131	0.701499
			0.93984	1.29286
			1.93585	1.38939
			4.46427	3.21864
			1.14658	0.770532
			53.215	37.4141
			38.0663	31.087
			29.3058	22.2473
			26.2938	20.8034
			8.46322	2.21951
			5.0136	3.04391
			3.4006	2.15262
			2.50103	1.23514
			3.88996	3.22725
			0.931558	0.61873
			8.44016	8.54155
			0.658499	0.298977
			1.19347	0.711634
			0.585985	0.481192
			6.24737	6.82253
			0.662198	0.380445
			1.63889	0.290456
			2.92292	2.38092
			5.77328	5.20503
			27.367	13.3025
			1.51998	1.41635
			8.93106	2.81074
			3.7681	1.73171
			10.1416	10.5754
			9.19943	8.78398
			0.329539	0.301355
			1.27134	0.296454
			0.193478	0.00219684
			6.8106	6.57458
			18.3241	14.7245
			11.7477	7.96822
			2.55358	0.530526
			65.3251	55.4019
			0.619216	0.435532
			11.6745	9.7179
			1.60019	0.644315
			21.0875	20.0995
			7.58371	4.92164
			27.0233	23.6297
			9.08552	7.45978
			0.507397	0.222799
			2.04648	1.78237
			3.26982	3.84676
			3.51528	3.76462
			0.689016	0.516135
			17.7751	15.3054
			3.95148	2.12148
			15.6352	11.0705
			1.79407	1.55928
			18.1572	13.9388
			4.15326	4.80069
			3.90609	3.3387
			1.2096	0.769808
			12.277	10.4472
			10.9692	11.8292
			15.4057	15.328
			44.5897	37.033
			0.412818	0.317347
			0.511863	0.318943
			3.85466	2.76692
			4.46493	3.92817
			7.86319	5.95363
			0.515353	0.172607
			2.34065	3.25904
			3.47181	2.95255
			0.0751794	0.0720889
			1.73614	0.794505
			0.594941	0.578665
			26.6047	23.6347
			0.642531	0.708467
			0.182285	0.369435
			3.44307	2.611
			1.89333	2.28161
			2.4464	1.56654
			0.576352	0.692113
			24.4033	23.4254
			1.73833	2.20414
			7.74355	5.41517
			33.227	25.4662
			0.0686372	0.0219047
			0.345707	0.143778
			16.4324	14.7159
			6.51356	3.79479
			0.950164	0.425596
			7.68113	5.42919
			0.794048	1.28688
			0.25119	0.153314
			2.19256	1.87139
			2.26484	0.925133
			1.46061	1.74099
			1.17059	1.1297
			0.0315401	0.711962
			10.9637	10.266
			16.5912	11.7825
			1.46042	1.03051
			1.03252	1.30675
			12.8303	10.0635
			1.5513	0.575587
			17.1792	16.0833
			17.7885	10.8859
			0.9749	0.288843
			9.3189	4.59206
			9.2868	4.15822
			0.398043	0.258541
			4.9813	2.05934
			1.89545	2.42643
			6.66479	4.61963
			0.731536	0.620997
			6.70393	7.80077
			1.55711	1.28297
			0.526263	0.360074
			0.056822	0.135346
			0.411922	0.0184343
			2.80212	3.82886
			0.732911	0.670017
			21.4048	18.5444
			5.57726	4.69685
			7.09765	8.08558
			1.72733	1.64147
			9.34677	7.47264
			17.6799	13.3821
			4.83876	5.46566
			0.758186	0.499386
			0.128076	0.00284864
			6.00956	8.52432
			1.63566	1.52327
			0.226754	0.265091
			3.10799	3.04247
			13.4847	13.1721
			0.435121	0.282772
			3.80571	3.99988
			21.3216	22.5444
			12.527	11.3858
			0.00307804	0.132921
			20.1002	21.8141
			3.51096	3.91982
			8.81969	10.2386
			60.1299	62.4869
			0.940063	0.924622
			17.8051	16.14
			1.00653	1.3015
			0.363398	0.294476
			1.21474	1.49397
			2.13734	3.94268
			0.209744	0.128219
			4.01389	7.01982
			0.28435	0.143301
			5.10688	4.33491
			4.91162	7.75456
			0.49456	0.263781
			1.38443	1.56639
			0.4257	0.668408
			0.567278	0.664835
			0.54516	0.278115
			0.487623	0.300127
			2.28937	1.17763
			4.13006	4.8136
			0.000364112	0.00135353
			0.414013	0.734184
			5.49111	6.28449
			1.18431	1.84614
			0.551104	0.857728
			0.324534	0.285365
			17.8735	20.2115
			0.720611	0.293995
			6.99987	4.6658
			10.7629	11.6428
			0.961553	0.864326
			5.52871	7.17094
			7.4178	6.24994
			1.40493	1.8182
			0.711943	1.199
			6.38608	7.95649
			39.4015	41.5026
			0.113381	0.000515054
			10.3155	13.1742
			0.164589	0.120372
			1.06734	1.71262
			0.0514955	0.112857
			1.57992	1.56633
			5.60898	6.27827
			5.75316	4.14044
			1.31182	1.53891
			18.7444	19.912
			5.78856	4.34542
			0.282237	0.121512
			0.594544	0.484058
			34.1164	39.3333
			4.37521	5.75858
			10.6985	7.67536
			0.376256	0.220644
			0.494641	0.485746
			2.86081	3.67614
			3.88244	2.90828
			3.53249	3.10287
			8.21066	7.34586
			2.42928	1.49901
			50.717	47.1686
			23.4401	14.9337
			0.34942	0.0237797
			0.926641	0.204624
			1.90742	1.45626
			5.03527	4.18778
			0.573965	0.384214
			2.52713	2.21619
			2.50899	1.154
			9.728	8.65587
			3.15254	3.42465
			9.30437	6.06728
			28.1861	23.6493
			1.38564	0.92783
			0.867598	0.823724
			3.2489	2.4554
			1.39922	0.978785
			1.19693	0.951841
			2.35182	1.30352
			2.5076	3.16941
			1.03356	0.411501
			0.00319519	0.000656748
			0.14456	0.00184763
			0.62968	0.774578
			0.0764837	0.124967
			2.97382	3.99575
			0.53727	0.289383
			0.0782084	0.00877469
			0.484733	0.388354
			1.65164	1.54547
			2.65496	2.67233
			5.9438	8.16587
			0.684844	0.756158
			3.97587	3.23737
			10.2711	9.26686
			1.6925	2.20075
			0.476957	0.260386
			5.03561	6.36801
			7.31798	6.93905
			8.69945	8.53215
			1.86289	3.69069
			1.06234	1.17588
			0.974987	0.517743
			1.01744	0.976638
			0.288726	0.382421
			0.322562	0.163343
			0.641437	1.1576
			7.95756	6.39559
			1.90091	1.40017
			0.640905	0.445607
			1.12178	1.19964
			4.57913	5.22589
			2.10476	2.68675
			0.187623	0.139205
			0.645438	0.383097
			15.519	14.2525
			10.8857	11.0393
			2.472	2.14239
			6.95669	7.51928
			0.266744	0.142624
			1.0035	1.40475
			9.72988	8.83518
			19.8606	20.113
			25.7254	20.4199
			42.9068	37.5825
			12.3986	7.27887
			14.7318	11.1162
			32.369	25.4872
			0.556593	0.245743
			20.7984	14.1843
			0.241822	0.250027
			1.18309	1.38667
			1.70409	1.93773
			20.1526	14.5454
			8.63588	4.42919
			5.24164	2.52825
			3.24728	2.20421
			1.4256	0.86605
			0.6467	0.27636
			2.92736	0.647843
			3.05795	1.5184
			0.671105	0.391251
			0.496574	0.262615
			2.98637	2.18074
			5.62578	5.24374
			4.76973	3.24712
			8.87589	4.8119
			0.300983	0.893527
			3.75075	4.74472
			5.38623	4.83184
			2.95032	1.98618
			9.15819	6.3399
			3.12366	2.7477
			1.16103	0.451555
			0.703457	0.880391
			0.211762	0.0154291
			0.153594	0.212364
			31.2662	25.9799
			16.435	7.77614
			0.214568	0.315656
			1.36826	0.739203
			1.4852	1.61979
			0.433009	0.132934
			1.40343	0.144213
			1.06858	1.10417
			2.19432	1.67545
			3.77921	3.65076
			10.3709	10.7602
			3.99124	2.50223
			0.398912	0.231323
			0.863624	0.240478
			2.56051	1.19078
			0.847867	0.127629
			6.75597	7.90458
			3.07628	1.20102
			25.7232	18.5006
			0.825156	1.66427
			0.0982901	0.00444217
			0.144109	0.231362
			2.41173	1.48287
			4.43327	3.67202
			5.77577	3.43176
			0.867564	0.26323
			7.05109	4.74193
			1.07726	1.44675
			6.31096	7.5676
			22.7752	20.7704
			0.933428	1.49645
			1.91533	0.389547
			16.7996	15.0284
			0.291539	0.232817
			6.24875	5.22779
			0.75671	0.376917
			0.532225	0.189029
			1.18002	0.860931
			0.00493796	0.00180729
			5.89681	5.81881
			1.33863	1.46397
			0.224642	0.168257
			0.291356	0.631177
			16.4586	16.1924
			10.6149	10.5578
			23.334	22.0677
			0.77112	0.533134
			10.9222	10.6592
			1.97408	1.62783
			5.68966	6.18484
			8.79301	8.32178
			14.7186	13.9862
			0.921886	0.481698
			1.14421	1.77488
			1.72691	4.1211
			5.86188	2.71215
			0.9088	0.630879
			0.121044	0.0994291
			6.2944	9.12029
			82.3985	71.3815
			2.35592	2.37567
			0.789277	0.439186
			0.755888	1.14162
			0.7364	0.512157
			0.839418	0.426911
			1.0084	0.779617
			24.2628	20.341
			9.19624	6.9543
			2.65892	3.09732
			0.385218	0.232928
			2.45761	2.39831
			0.431394	0.40427
			0.518306	0.202177
			2.31455	3.96442
			38.6698	34.5971
			0.210391	0.181748
			0.653846	1.00689
			1.05788	1.13424
			1.07067	1.18258
			0.246578	0.0876908
			0.258658	0.550289
			0.30211	0.0955418
			6.56781	5.26432
			5.91726	5.24402
			0.456726	0.186473
			0.767122	0.436785
			0.144632	0.449345
			10.3242	11.2063
			2.45409	1.72751
			1.31414	0.820862
			0.577317	0.615384
			1.36333	0.996613
			12.9026	12.085
			10.1308	10.7216
			0.85888	0.659557
			2.09101	1.3166
			22.48	12.867
			0.0359026	0.00436096
			31.5301	22.8283
			0.357217	0.137005
			4.74943	3.39928
			41.8203	34.8878
			26.8256	19.4568
			3.7594	1.91694
			0.0373569	0.013946
			1.00132	1.38728
			18.5371	15.1675
			1.03617	1.0442
			4.1439	2.95609
			16.7554	11.7034
			2.8876	1.93899
			3.86338	2.39809
			2.25461	1.51833
			8.64567	5.17352
			1.25151	1.03284
			4.94072	4.07251
			1.3797	1.01531
			6.45816	6.83915
			1.01586	0.423525
			4.92587	4.07029
			0.801557	0.569394
			1.4586	1.77389
			0.459117	0.492133
			5.88781	4.58838
			5.61793	4.8356
			0.430817	0.483391
			10.8807	7.1047
			7.73473	7.68432
			4.08881	3.68361
			4.22844	2.02454
			0.830702	0.126276
			7.02156	4.1029
			0.21828	0.288365
			0.369743	0.362687
			0.727385	1.29521
			35.6167	32.0924
			19.8729	14.3378
			2.17787	2.02946
			0.464718	0.179972
			2.6853	2.12514
			1.54157	0.760597
			1.51275	1.20898
			7.14862	6.29076
			5.56985	4.48711
			0.876665	1.11805
			9.14477	6.36535
			2.25498	1.6492
			18.3932	10.0538
			23.0699	14.5715
			4.64272	4.82458
			2.19976	1.29513
			8.89683	4.66326
			31.4348	27.2395
			1.23321	2.99325
			4.43395	3.5062
			18.7503	18.0744
			0.611068	0.384676

## Sheet: Fig.5c
spike rate for single unit, Hz
Anes			Beh
light-off	light-on		light-off	light-on
0.863874	0.223864		12.4476	13.0754
1.62543	0.214549		26.063	29.9067
1.76142	0.735337		1.21332	0.595305
0.208586	0.209073		3.48944	3.50696
1.02654	0.74545		5.24875	3.8388
0.248536	0.203487		17.7002	17.9915
4.58653	2.92767		2.44716	2.36574
7.10996	2.94636		16.9257	21.9395
0.452887	0.617124		0.277514	0.422492
0.155661	0.106493		0.748818	0.43536
23.984	7.70867		31.3166	31.2309
0.254408	0.102333		1.57504	1.43151
3.98373	0.833049		1.23588	1.44539
6.60897	1.57489		5.08216	4.16031
19.5873	5.43237		31.6535	35.036
0.990265	0.396122		3.95326	3.02475
2.57427	0.647513		6.40036	5.01963
0.513804	0.115144		1.13673	0.868188
1.46995	0.228941		0.450072	0.00430062
4.70757	0.24852		10.7879	10.5995
1.96417	1.07568		0.182519	0.406898
12.8011	2.472		14.9263	13.6398
0.162392	0.00208742		0.864005	2.234
2.53285	0.123817		9.27399	12.6291
2.04291	0.552854		3.04111	2.73307
0.425042	0.00560617		0.541112	0.243887
2.11442	0.688119		23.7333	24.5487
0.916345	0.116595		17.2006	16.579
1.28522	0.307537		2.28195	2.2359
26.3107	1.75835		4.19394	3.08192
2.69335	0.553685		9.53468	11.0166
14.3907	2.21776		17.7139	20.071
10.7765	0.801967		3.09717	3.86514
32.7799	2.58557		0.778253	0.82018
0.265767	0.200947		0.158874	0.405208
0.541509	0.0132138		9.15735	8.64901
0.867731	0.112994		0.556199	0.509775
0.590649	0.00455464		3.36044	2.57918
3.33593	0.118339		7.59201	8.06332
0.222097	0.102358		2.71654	2.4457
6.30583	0.697675		1.06806	0.664154
0.883225	0.10791		1.41629	0.921036
3.87225	0.00324039		21.6096	13.0993
9.77825	0.0642504		12.1045	10.2822
1.2929	0.000940484		1.77997	1.23189
0.979658	0.000893055		14.6726	10.1224
4.85215	0.0123986		7.56873	3.56286
3.24047	0.00386459		0.544379	0.621202
3.18181	0.274023		23.0928	18.9749
0.746157	0.000890973		26.4894	22.1425
4.48219	0.12514		3.24175	3.32213
2.23163	0.133028		21.0192	12.0783
4.78735	0.00917967		11.3982	7.92871
1.29445	0.223439		3.19803	3.02741
0.440977	0.0987899		26.9213	25.2792
0.842517	0.00327303		0.462953	0.202918
22.1696	7.1207		13.5302	12.7793
0.461654	0.156536		32.576	25.8959
1.14554	1.0683		9.97221	7.726
1.06062	0.512628		70.753	56.212
6.59447	3.2032		7.26791	6.50389
6.81487	4.60284		16.3942	11.3715
4.33786	3.83379		14.9158	11.8812
0.97998	1.48749		2.93115	1.93675
36.5872	14.1916		49.5276	38.0689
1.34079	1.42099		50.9489	38.1052
5.66672	2.93315		7.17062	5.51079
18.3689	5.65523		7.55543	6.45336
16.2923	7.38098		2.00606	0.614011
5.79725	2.77513		8.39546	6.51377
1.00604	0.245356		1.85258	1.28178
6.65248	0.713703		4.84834	4.16534
7.77131	1.49116		6.75238	6.48661
1.31167	0.177756		34.9736	34.2887
0.706404	0.11496		10.5294	9.26003
0.275579	0.134853		39.3948	39.0257
7.529	1.45074		1.00826	0.891261
18.6056	3.15748		101.794	95.621
19.0585	3.2997		33.2662	25.6563
5.48876	0.632763		1.87717	2.33241
0.623177	0.397993		0.902087	0.166981
10.3517	1.4785		0.360346	0.311719
0.448724	0.209442		1.23302	0.484431
3.19259	0.959905		0.499871	0.578035
2.9806	0.215466		28.4798	25.6002
7.30165	0.762305		43.1991	38.5841
5.49687	0.851084		1.55319	0.745942
0.707425	0.0845921		2.41209	1.95011
1.29815	0.235362		12.7592	12.1444
4.21432	0.569494		47.8271	41.6301
0.203677	0.0088571		7.824	10.129
3.90406	0.308125		12.1367	13.668
0.977654	0.127721		19.368	18.9363
1.13676	1.08489		2.70169	3.20209
1.28521	0.780924		2.52723	3.68087
1.75968	2.85741		0.711059	0.778846
1.73814	1.73955		23.503	23.4369
2.54658	7.75164		9.97013	10.2505
4.02609	5.30497		19.7998	16.1576
1.00797	2.41286		3.13178	0.369973
1.77543	2.75063		7.19537	5.52441
3.8856	4.29906		11.0633	9.97349
5.72762	1.72556		21.6155	22.968
0.166679	0.955658		4.34637	4.00548
2.0182	2.5458		11.1127	12.8091
2.93965	6.3271		0.894505	1.56856
8.7339	3.1039		0.422522	0.271755
2.03138	2.80534		2.30092	2.00123
14.3641	10.8387		12.4293	13.7349
3.94299	2.4553		0.307572	0.258797
6.8472	2.70637		1.25502	1.23912
0.100075	0.387028		1.28374	1.78847
2.03795	1.17146		1.69392	1.63217
0.476602	0.376606		42.467	40.6014
1.62047	1.35144		0.266525	0.354222
0.357729	0.0222917		0.226214	0.09178
1.82462	1.72561		0.452632	0.405449
1.00291	1.35103		0.694033	0.327424
14.186	14.099		1.9801	1.11709
16.8151	17.2915		0.362413	0.242442
2.86231	1.71422		6.52649	5.8368
7.07448	8.13904		7.06476	5.76392
3.96779	4.23382		9.79136	10.2764
1.7961	0.502271		1.0419	0.588057
2.62368	1.19891		3.19807	1.76108
0.46373	0.172543		0.324468	0.0604038
3.41456	0.496264		0.172737	0.00385286
5.21071	0.465505		10.1695	4.55977
12.1556	2.44978		25.5967	16.9806
5.49247	0.484322		3.4796	3.60519
16.4626	1.64107		0.11522	0.125539
5.79732	0.749076		0.0142735	0.0217227
5.12125	1.12938		12.6195	7.92203
16.4332	1.58011		4.00965	2.34062
2.98462	0.656587		24.7911	16.1441
15.9468	6.11148		6.58729	4.16363
1.63476	0.162793		4.76135	3.70814
2.62818	0.14184		6.23101	7.7695
3.48848	0.641219		5.24653	2.92997
4.40342	0.279246		25.5468	21.5437
4.48343	0.0128071		1.29226	0.925763
2.96108	1.67543		1.95092	0.916192
2.32575	0.941441		0.758533	0.743478
2.29836	1.45726		0.197981	0.24453
13.8816	4.29384		0.915701	1.42581
2.53763	1.12809		9.81109	11.7961
3.01007	1.77366		39.8141	26.1077
2.3292	0.699638		0.155642	0.0186042
4.6085	1.48266		5.18802	3.10914
16.2042	8.70142		11.9176	7.87184
2.80619	0.827662		0.21917	0.0720195
5.94542	1.88265		1.38759	0.873412
21.3568	5.31978		0.112115	0.00274289
11.9315	3.72596		0.588892	0.379556
16.911	3.39177		6.0105	5.33548
4.46215	0.505718		2.99307	2.07685
68.978	15.3969		2.83183	1.53532
0.344091	0.144366		1.60195	0.986197
0.0577831	0.00255508		7.73016	4.28348
0.302171	0.0113761		1.40118	1.20851
0.188772	0.0123279		4.61831	2.8295
0.214182	0.00137134		4.11528	3.83072
1.50853	0.222821		1.42213	2.78533
0.868469	0.0988497		2.67493	2.41962
0.773901	0.0189228		5.21095	3.29792
1.16142	0.507305		1.08283	0.585432
0.0685246	0.00578643		3.03827	2.63513
1.4179	0.0074531		3.72532	1.20232
0.671044	0.224138		15.3187	10.4951
0.177646	0.00164921		0.484781	0.279078
0.0681214	0.104641		15.1787	8.78424
0.234311	0.199426		0.726771	0.468918
0.18264	0.591221		3.21492	1.75516
1.6806	0.421757		13.7455	8.842
0.870181	0.464443		6.83442	4.64782
0.154563	0.298469		1.886	1.34146
0.434351	0.0915241		1.41951	2.26285
0.855746	0.317649		7.37133	7.62463
11.1624	5.41264		5.58519	5.60448
0.705115	0.680207		2.08482	1.75797
4.15324	1.73788		0.332374	0.57072
0.762784	1.02321		12.2229	13.7648
1.75156	0.489029		4.09493	4.41826
2.46103	0.791878		0.264089	0.181926
1.58799	0.900379		0.0736024	0.0789029
0.477668	0.0901027		1.41371	1.31673
3.94071	1.33038		0.079765	0.0853664
2.18822	0.485913		0.88019	0.780051
0.315635	0.195299		9.84264	7.707
0.171724	0.00993803		4.64075	5.34546
1.35679	1.09411		0.137448	0.229177
0.697335	0.678747		29.7058	28.1282
7.97533	4.44555		1.65711	1.64268
0.273978	0.108332		90.9039	92.3006
4.85441	3.21825		0.736017	0.231222
0.935644	0.385723		7.14142	6.05536
1.23932	0.71053		0.795516	0.700422
0.351086	0.277322		4.88183	5.25082
0.570588	0.297343		29.8037	29.1452
0.12427	0.275958		17.9041	17.5123
1.96581	1.17772		1.57152	1.03095
1.59061	0.920794		2.4211	2.89421
1.18437	0.649021		26.9402	32.2088
0.0705445	0.0937242		34.4486	33.4016
1.36733	0.796183		0.510822	0.391138
2.00552	1.24783		12.7	13.5561
0.302014	0.0925775		0.475309	0.574654
4.27228	1.99717		0.882922	0.796671
1.84736	1.35676		0.648159	0.00846825
0.117982	0.0867891		19.5335	14.0737
5.2312	2.62502		17.8842	13.3483
0.943709	0.110676		36.0774	25.4645
0.320636	0.00658621		23.5793	17.9664
1.13271	0.406677		0.145001	0.194099
4.34619	3.16561		11.7436	11.1123
1.42094	0.401158		0.219172	0.236882
0.324423	0.511227		5.50608	4.68534
0.846285	0.532966		2.74294	1.38384
0.161244	0.00311448		3.64884	1.96932
1.94838	0.4196		32.608	19.4769
0.16461	0.00841094		28.5967	19.1057
1.84193	1.78567		1.12655	0.231041
4.42754	1.10794		5.30847	3.87637
0.964814	0.554495		2.35455	1.83983
0.835176	0.382222		27.6162	18.1793
4.46487	1.22282		6.34089	2.64932
0.767719	0.0981035		23.9246	17.2563
0.27204	0.0923435		23.9419	13.6701
0.49997	0.0160451		1.10521	0.00426569
2.36637	0.766708		18.3569	14.178
0.641912	0.198526		11.5594	9.44797
0.735236	0.0988381		1.08873	0.423724
0.689172	0.0166759		0.32461	0.0132434
1.97201	2.31892		39.2809	32.9273
0.26932	0.192847		0.658001	1.02293
1.46425	0.222244		58.4345	34.8693
0.119248	0.415284		27.8597	19.6298
0.256803	0.205685		33.4742	22.0162
0.423486	0.539051		0.917691	1.37305
0.136424	0.202191		0.187764	0.0146843
8.83321	11.6856		7.81935	6.79415
1.08899	0.990009		1.09028	1.14993
0.997265	1.0181		3.85594	4.17154
0.331179	0.19926		1.90973	2.59025
0.102652	0.00643043		1.60651	0.773045
13.2734	8.41986		1.13246	0.122368
2.50345	1.35109		0.758455	0.597488
1.40347	1.37964		4.83516	3.18214
1.56012	0.414762		1.57369	0.148262
2.15092	1.9554		3.13937	1.86936
4.21083	3.42653		6.58783	5.56119
4.84086	2.60763		1.06343	0.125311
0.654526	0.743524		9.09798	1.19005
1.78697	2.27959		1.1235	0.776024
2.28086	2.45464		0.445895	0.332045
12.9238	9.64168		2.97579	4.66885
2.82328	2.25002		7.07369	4.95413
1.88371	1.1102		8.99849	7.82877
17.7285	9.84045		9.9474	3.93617
11.8258	11.1859		0.0703566	0.00271047
0.715718	0.0937375		39.0217	27.4842
0.22995	0.101402		39.4317	30.4967
18.001	13.4863		9.84867	4.68339
0.620762	0.0852251		14.5991	13.2525
0.210795	0.00525776		11.5872	10.073
27.2623	16.0505		19.1809	16.3935
1.25861	0.895124		1.23083	1.75258
0.161688	0.262618		5.08037	5.49873
7.84268	5.32914		5.65393	4.09069
13.422	8.24859		3.20258	3.90624
5.22471	4.64534		12.894	12.1949
8.36887	3.63594		1.51238	0.968819
1.09969	0.745582		1.05909	0.70342
1.70942	1.82108		0.1285	0.132708
6.70089	3.88419		10.2376	11.3225
0.678653	0.654053		4.08353	3.68829
6.23683	4.35765		3.03614	3.71066
5.39877	3.55752		0.445716	0.110206
1.04642	0.363391		0.308562	0.120293
0.808336	0.255677		2.03541	2.13183
8.65633	3.49705		0.6579	1.3839
22.9466	8.93018		1.03598	0.612739
3.78521	1.53949		1.1086	0.927032
1.12262	0.24197		9.20503	6.21133
0.322732	0.0201965		2.08882	0.467574
4.5471	1.36591		23.3467	19.8486
0.179847	0.00850755		2.91918	2.59511
14.473	4.92675		0.959394	0.51695
5.33339	2.28849		25.069	23.1421
8.45084	3.66885		8.09169	8.26195
3.59731	1.36109		15.7804	13.5713
0.171682	0.120664		0.574885	0.847408
9.28688	5.16482		31.6702	24.5926
6.32999	3.12246		45.7415	41.3776
13.0035	4.99714		0.288904	0.12821
34.8277	9.95177		0.578887	0.127691
2.61645	0.719153		0.510951	0.133192
2.07762	0.717729		9.5906	10.0028
3.05521	1.31855		3.99251	3.29764
3.88544	1.4682		4.12058	4.78735
5.46239	2.99039		1.27387	1.21371
0.406406	0.443183		14.2565	11.8231
8.34992	2.04335		11.3484	9.45279
2.41044	1.85081		11.3972	10.6516
8.37864	3.80639		0.359217	0.243408
14.9187	8.56009		0.177292	0.121255
0.215653	0.41562		5.96311	6.15117
26.5925	13.9295		1.24885	1.11481
4.83336	2.1449		8.66747	6.80378
3.06953	1.83805		17.8573	17.3505
6.6382	1.73552		16.2524	12.1039
5.7836	1.65126		6.16927	4.96986
13.8267	4.50722		1.27317	1.1733
0.514614	0.779317		4.33029	2.18933
0.335803	0.0861021		4.16721	4.89252
0.895659	0.29477		3.29296	3.06512
40.5995	12.077		18.149	16.0815
1.95074	0.650151		5.76346	4.76402
13.8611	4.50321		0.0586031	0.32871
7.3533	1.95863		0.00484274	0.00109079
29.3036	8.86173		0.311537	0.896801
5.24486	1.42506		6.9589	6.41378
1.31574	0.927518		5.78569	4.36909
18.0587	5.77855		5.84776	5.27389
15.6354	3.27794		4.00378	3.45913
3.2282	1.97094		5.37064	4.52299
1.46164	0.846612		2.50152	0.997917
4.19993	3.38678		5.3328	4.71322
2.45803	1.41097		2.13534	2.30896
4.57663	1.99032		0.591929	1.19657
12.758	6.18737		25.7537	22.9629
3.85508	1.12044		16.2198	16.6325
1.86328	0.520286		0.38804	0.337865
0.697841	0.522321		7.68607	6.64622
7.04066	1.76686		1.24691	1.31859
5.46376	2.52288		20.1664	16.3538
19.8017	4.7504		10.2298	10.0972
2.57445	0.493186		1.89572	0.781894
0.909695	0.0945295		59.1247	47.5674
5.6141	2.28229		5.87471	5.38112
0.0626744	0.0994379		32.2064	29.3194
4.38185	0.678046		2.07515	2.09274
22.7218	4.51662		8.87628	8.12699
8.8707	2.65409		22.8901	21.7285
3.07691	1.04195		6.12385	6.89292
3.94978	0.879021		5.59718	5.77993
1.73596	0.399643		16.8109	16.3256
9.4189	1.40319		0.208233	0.0989861
2.49446	0.295204		12.0659	9.86607
3.85604	2.07403		1.33239	2.07207
0.64412	0.699871		0.956937	0.534897
1.14396	0.449731		0.799581	1.42888
50.0772	44.3942		0.157267	0.408824
2.19121	3.64311		31.7595	28.5154
0.397749	1.19091		5.57901	5.41224
0.194205	0.00592278		13.9343	14.5454
8.6142	5.49498		0.907666	0.649287
2.16459	0.892392		0.0492619	0.00546207
1.00528	1.19692		72.7025	65.4677
1.6582	0.85049		5.46954	4.48604
9.29363	5.16153		28.46	25.5817
9.35067	4.87789		0.449989	0.250228
1.74704	1.52749		0.883244	1.06877
26.1487	11.9828		1.64842	1.59386
1.76976	1.84546		5.23009	3.31964
18.5258	9.29257		0.831712	0.658617
5.36398	2.39226		1.47327	0.731412
1.75597	1.02559		0.321937	0.152453
0.261305	0.000214344		0.769166	0.397198
4.32892	5.88997		18.8373	16.4932
10.7237	7.04383		10.9056	9.413
0.546615	0.408643		6.73109	4.94488
1.21941	0.50098		0.0580339	0.154077
0.599171	0.297047		9.65711	7.47255
1.03433	1.90149		1.36276	0.84658
0.543508	0.404802		0.134277	0.296578
1.23988	0.657924		0.790257	0.560829
10.3419	3.8332		20.4861	18.1589
1.80043	1.38589		0.620463	0.374865
1.11604	0.883558		4.05051	4.1093
2.76974	0.9116		10.9082	7.54504
13.1209	5.9073		17.8202	14.394
0.0600595	0.000864317		1.06228	0.520107
6.25453	2.30349		4.19911	5.14352
11.5054	5.612		1.94974	1.49738
1.0134	0.22017		1.24588	0.575712
0.705729	0.38826		44.4726	40.5276
11.9285	4.18398		1.28315	1.66449
9.14997	5.47267		0.180128	0.0985646
1.0671	0.584857		13.9601	12.8933
4.56706	1.06652		13.3533	9.90657
0.696509	0.378571		5.55345	5.71782
2.09522	0.622512		8.23017	6.53126
8.28906	5.07064		10.6317	10.1505
1.15835	0.676643		11.0444	9.10488
3.30292	2.16		0.529424	0.264481
0.599898	0.105448		0.283531	0.69272
1.09489	0.396573		0.447995	0.614853
2.5734	0.891407		3.31469	2.50887
5.50591	1.99571		3.41434	2.65948
0.332278	0.276984		17.8392	14.4307
6.1911	1.7259		1.09453	1.01599
1.22501	0.799725		8.51388	7.07599
8.7475	1.40998		4.48336	4.05347
2.39401	0.201862		0.775486	0.714969
6.41258	2.39535		0.0471023	0.105801
15.2974	6.93796		1.64105	1.15707
0.96549	0.523385		NaN	NaN
0.850218	0.180429		33.227	25.4662
			0.0686372	0.0219047
			0.345707	0.143778
			16.4324	14.7159
			6.51356	3.79479
			0.950164	0.425596
			7.68113	5.42919
			0.794048	1.28688
			0.25119	0.153314
			2.19256	1.87139
			2.26484	0.925133
			1.46061	1.74099
			1.17059	1.1297
			0.0315401	0.711962
			10.9637	10.266
			16.5912	11.7825
			1.46042	1.03051
			1.03252	1.30675
			12.8303	10.0635
			1.5513	0.575587
			17.1792	16.0833
			17.7885	10.8859
			0.9749	0.288843
			9.3189	4.59206
			9.2868	4.15822
			0.712758	0.412895
			9.36838	2.33268
			3.91285	3.04615
			9.51047	4.77007
			0.546653	0.402153
			6.18026	3.89239
			1.53257	0.475772
			0.380521	0.00670074
			0.153767	0.0210741
			0.549832	0.0123328
			4.12452	4.74703
			1.10039	0.0339108
			27.0057	18.7182
			5.61415	2.43808
			6.539	4.80331
			2.15885	3.09327
			15.7951	8.45981
			20.6315	15.4934
			7.79872	6.92544
			0.356805	0.399053
			0.342172	0.00893953
			5.39968	7.45825
			1.65689	1.61265
			0.251005	0.280921
			2.79936	3.21331
			13.4284	13.3819
			0.481486	0.299164
			3.51389	4.2241
			21.4575	23.0047
			12.9978	11.3187
			0.00340602	0.13999
			18.8795	21.0177
			3.03119	3.86549
			8.93116	9.7011
			58.0552	61.8292
			0.723882	0.572733
			17.3501	15.9784
			0.880621	1.37283
			0.402785	0.303108
			1.26895	1.43252
			2.13249	3.87673
			0.232006	0.13559
			3.57534	6.60394
			0.240611	0.145667
			4.31463	4.32895
			3.93701	7.47989
			0.470701	0.280132
			0.928427	1.38598
			0.470642	0.706941
			0.550788	0.703433
			0.54516	0.278115
			0.487623	0.300127
			2.28937	1.17763
			4.13006	4.8136
			0.000364112	0.00135353
			0.414013	0.734184
			5.49111	6.28449
			1.18431	1.84614
			0.551104	0.857728
			0.324534	0.285365
			17.8735	20.2115
			0.720611	0.293995
			6.99987	4.6658
			10.7629	11.6428
			0.961553	0.864326
			5.52871	7.17094
			7.4178	6.24994
			1.40493	1.8182
			0.711943	1.199
			6.38608	7.95649
			39.4015	41.5026
			0.113381	0.000515054
			10.3155	13.1742
			0.164589	0.120372
			1.06734	1.71262
			0.0514955	0.112857
			1.57992	1.56633
			5.60898	6.27827
			5.75316	4.14044
			1.31182	1.53891
			18.7444	19.912
			5.78856	4.34542
			0.282237	0.121512
			0.594544	0.484058
			34.1164	39.3333
			4.37521	5.75858
			10.6985	7.67536
			0.376256	0.220644
			0.494641	0.485746
			2.86081	3.67614
			3.88244	2.90828
			3.53249	3.10287
			8.21066	7.34586
			2.42928	1.49901
			50.717	47.1686
			23.4401	14.9337
			0.34942	0.0237797
			0.926641	0.204624
			1.90742	1.45626
			5.03527	4.18778
			0.573965	0.384214
			2.52713	2.21619
			2.50899	1.154
			9.728	8.65587
			3.15254	3.42465
			9.30437	6.06728
			28.1861	23.6493
			1.38564	0.92783
			0.867598	0.823724
			3.2489	2.4554
			1.39922	0.978785
			1.19693	0.951841
			2.35182	1.30352
			2.5076	3.16941
			1.03356	0.411501
			0.00319519	0.000656748
			0.14456	0.00184763
			0.62968	0.774578
			0.0764837	0.124967
			2.97382	3.99575
			0.53727	0.289383
			0.0782084	0.00877469
			0.484733	0.388354
			1.65164	1.54547
			2.65496	2.67233
			5.9438	8.16587
			0.684844	0.756158
			3.97587	3.23737
			10.2711	9.26686
			1.6925	2.20075
			0.476957	0.260386
			5.03561	6.36801
			7.31798	6.93905
			8.69945	8.53215
			1.86289	3.69069
			1.12555	1.38685
			0.720582	0.832056
			0.588477	1.86183
			0.365291	0.316681
			0.391654	0.00831379
			0.932328	1.09115
			9.30811	8.13395
			2.23966	2.95992
			0.344788	0.536007
			0.906142	1.55328
			3.85861	3.4951
			2.20738	2.93826
			0.555073	0.000218415
			1.09614	0.305435
			13.7102	11.6295
			10.9965	12.0696
			2.89607	2.55012
			7.65462	7.44047
			0.171713	0.00605326
			0.731972	1.31588
			7.26341	8.70067
			14.4496	19.2156
			26.1088	21.6392
			44.0797	36.1187
			12.5362	7.95503
			15.4361	12.3112
			33.0935	24.5298
			0.484811	0.0069653
			21.7985	15.2919
			0.23603	0.153534
			1.29689	1.52623
			1.49303	1.92106
			19.8122	13.8249
			8.53854	3.37362
			4.95481	2.02847
			3.283	1.93326
			1.2407	0.484618
			0.591695	0.191122
			2.3317	0.509355
			3.07444	1.18394
			0.768065	0.371373
			0.497955	0.191709
			2.95459	2.07044
			5.65095	4.98579
			4.99795	3.03354
			8.70056	3.56442
			0.395728	0.519331
			4.07388	5.18231
			5.25493	5.63865
			2.96475	1.98618
			9.16281	6.3399
			3.08847	2.7477
			1.11146	0.451555
			0.654383	0.880391
			0.212932	0.0154291
			0.153738	0.212364
			31.3368	25.9799
			16.3759	7.77614
			0.162569	0.315656
			1.37428	0.739203
			1.43886	1.61979
			0.385934	0.132934
			1.30285	0.144213
			1.07341	1.10417
			2.20752	1.67545
			3.8	3.65076

## Sheet: Fig.5d
spike rate for single unit, Hz
T			D
light-off	light-on		light-off	light-on
12.4476	13.0754		33.227	25.4662
26.063	29.9067		0.0686372	0.0219047
1.21332	0.595305		0.345707	0.143778
3.48944	3.50696		16.4324	14.7159
5.24875	3.8388		6.51356	3.79479
17.7002	17.9915		0.950164	0.425596
2.44716	2.36574		7.68113	5.42919
16.9257	21.9395		0.794048	1.28688
0.277514	0.422492		0.25119	0.153314
0.748818	0.43536		2.19256	1.87139
31.3166	31.2309		2.26484	0.925133
1.57504	1.43151		1.46061	1.74099
1.23588	1.44539		1.17059	1.1297
5.08216	4.16031		0.0315401	0.711962
31.6535	35.036		10.9637	10.266
3.95326	3.02475		16.5912	11.7825
6.40036	5.01963		1.46042	1.03051
1.13673	0.868188		1.03252	1.30675
0.450072	0.00430062		12.8303	10.0635
10.7879	10.5995		1.5513	0.575587
0.182519	0.406898		17.1792	16.0833
14.9263	13.6398		17.7885	10.8859
0.864005	2.234		0.9749	0.288843
9.27399	12.6291		9.3189	4.59206
3.04111	2.73307		9.2868	4.15822
0.541112	0.243887		0.712758	0.412895
23.7333	24.5487		9.36838	2.33268
17.2006	16.579		3.91285	3.04615
2.28195	2.2359		9.51047	4.77007
4.19394	3.08192		0.546653	0.402153
9.53468	11.0166		6.18026	3.89239
17.7139	20.071		1.53257	0.475772
3.09717	3.86514		0.380521	0.00670074
0.778253	0.82018		0.153767	0.0210741
0.158874	0.405208		0.549832	0.0123328
9.15735	8.64901		4.12452	4.74703
0.556199	0.509775		1.10039	0.0339108
3.36044	2.57918		27.0057	18.7182
7.59201	8.06332		5.61415	2.43808
2.71654	2.4457		6.539	4.80331
1.06806	0.664154		2.15885	3.09327
1.41629	0.921036		15.7951	8.45981
21.6096	13.0993		20.6315	15.4934
12.1045	10.2822		7.79872	6.92544
1.77997	1.23189		0.356805	0.399053
14.6726	10.1224		0.342172	0.00893953
7.56873	3.56286		5.39968	7.45825
0.544379	0.621202		1.65689	1.61265
23.0928	18.9749		0.251005	0.280921
26.4894	22.1425		2.79936	3.21331
3.24175	3.32213		13.4284	13.3819
21.0192	12.0783		0.481486	0.299164
11.3982	7.92871		3.51389	4.2241
3.19803	3.02741		21.4575	23.0047
26.9213	25.2792		12.9978	11.3187
0.462953	0.202918		0.00340602	0.13999
13.5302	12.7793		18.8795	21.0177
32.576	25.8959		3.03119	3.86549
9.97221	7.726		8.93116	9.7011
70.753	56.212		58.0552	61.8292
7.26791	6.50389		0.723882	0.572733
16.3942	11.3715		17.3501	15.9784
14.9158	11.8812		0.880621	1.37283
2.93115	1.93675		0.402785	0.303108
49.5276	38.0689		1.26895	1.43252
50.9489	38.1052		2.13249	3.87673
7.17062	5.51079		0.232006	0.13559
7.55543	6.45336		3.57534	6.60394
2.00606	0.614011		0.240611	0.145667
8.39546	6.51377		4.31463	4.32895
1.85258	1.28178		3.93701	7.47989
4.84834	4.16534		0.470701	0.280132
6.75238	6.48661		0.928427	1.38598
34.9736	34.2887		0.470642	0.706941
10.5294	9.26003		0.550788	0.703433
39.3948	39.0257		0.54516	0.278115
1.00826	0.891261		0.487623	0.300127
101.794	95.621		2.28937	1.17763
33.2662	25.6563		4.13006	4.8136
1.87717	2.33241		0.000364112	0.00135353
0.902087	0.166981		0.414013	0.734184
0.360346	0.311719		5.49111	6.28449
1.23302	0.484431		1.18431	1.84614
0.499871	0.578035		0.551104	0.857728
28.4798	25.6002		0.324534	0.285365
43.1991	38.5841		17.8735	20.2115
1.55319	0.745942		0.720611	0.293995
2.41209	1.95011		6.99987	4.6658
12.7592	12.1444		10.7629	11.6428
47.8271	41.6301		0.961553	0.864326
7.824	10.129		5.52871	7.17094
12.1367	13.668		7.4178	6.24994
19.368	18.9363		1.40493	1.8182
2.70169	3.20209		0.711943	1.199
2.52723	3.68087		6.38608	7.95649
0.711059	0.778846		39.4015	41.5026
23.503	23.4369		0.113381	0.000515054
9.97013	10.2505		10.3155	13.1742
19.7998	16.1576		0.164589	0.120372
3.13178	0.369973		1.06734	1.71262
7.19537	5.52441		0.0514955	0.112857
11.0633	9.97349		1.57992	1.56633
21.6155	22.968		5.60898	6.27827
4.34637	4.00548		5.75316	4.14044
11.1127	12.8091		1.31182	1.53891
0.894505	1.56856		18.7444	19.912
0.422522	0.271755		5.78856	4.34542
2.30092	2.00123		0.282237	0.121512
12.4293	13.7349		0.594544	0.484058
0.307572	0.258797		34.1164	39.3333
1.25502	1.23912		4.37521	5.75858
1.28374	1.78847		10.6985	7.67536
1.69392	1.63217		0.376256	0.220644
42.467	40.6014		0.494641	0.485746
0.266525	0.354222		2.86081	3.67614
0.226214	0.09178		3.88244	2.90828
0.452632	0.405449		3.53249	3.10287
0.694033	0.327424		8.21066	7.34586
1.9801	1.11709		2.42928	1.49901
0.362413	0.242442		50.717	47.1686
6.52649	5.8368		23.4401	14.9337
7.06476	5.76392		0.34942	0.0237797
9.79136	10.2764		0.926641	0.204624
1.0419	0.588057		1.90742	1.45626
3.19807	1.76108		5.03527	4.18778
0.324468	0.0604038		0.573965	0.384214
0.172737	0.00385286		2.52713	2.21619
10.1695	4.55977		2.50899	1.154
25.5967	16.9806		9.728	8.65587
3.4796	3.60519		3.15254	3.42465
0.11522	0.125539		9.30437	6.06728
0.0142735	0.0217227		28.1861	23.6493
12.6195	7.92203		1.38564	0.92783
4.00965	2.34062		0.867598	0.823724
24.7911	16.1441		3.2489	2.4554
6.58729	4.16363		1.39922	0.978785
4.76135	3.70814		1.19693	0.951841
6.23101	7.7695		2.35182	1.30352
5.24653	2.92997		2.5076	3.16941
25.5468	21.5437		1.03356	0.411501
1.29226	0.925763		0.00319519	0.000656748
1.95092	0.916192		0.14456	0.00184763
0.758533	0.743478		0.62968	0.774578
0.197981	0.24453		0.0764837	0.124967
0.915701	1.42581		2.97382	3.99575
9.81109	11.7961		0.53727	0.289383
39.8141	26.1077		0.0782084	0.00877469
0.155642	0.0186042		0.484733	0.388354
5.18802	3.10914		1.65164	1.54547
11.9176	7.87184		2.65496	2.67233
0.21917	0.0720195		5.9438	8.16587
1.38759	0.873412		0.684844	0.756158
0.112115	0.00274289		3.97587	3.23737
0.588892	0.379556		10.2711	9.26686
6.0105	5.33548		1.6925	2.20075
2.99307	2.07685		0.476957	0.260386
2.83183	1.53532		5.03561	6.36801
1.60195	0.986197		7.31798	6.93905
7.73016	4.28348		8.69945	8.53215
1.40118	1.20851		1.86289	3.69069
4.61831	2.8295		1.12555	1.38685
4.11528	3.83072		0.720582	0.832056
1.42213	2.78533		0.588477	1.86183
2.67493	2.41962		0.365291	0.316681
5.21095	3.29792		0.391654	0.00831379
1.08283	0.585432		0.932328	1.09115
3.03827	2.63513		9.30811	8.13395
3.72532	1.20232		2.23966	2.95992
15.3187	10.4951		0.344788	0.536007
0.484781	0.279078		0.906142	1.55328
15.1787	8.78424		3.85861	3.4951
0.726771	0.468918		2.20738	2.93826
3.21492	1.75516		0.555073	0.000218415
13.7455	8.842		1.09614	0.305435
6.83442	4.64782		13.7102	11.6295
1.886	1.34146		10.9965	12.0696
1.41951	2.26285		2.89607	2.55012
7.37133	7.62463		7.65462	7.44047
5.58519	5.60448		0.171713	0.00605326
2.08482	1.75797		0.731972	1.31588
0.332374	0.57072		7.26341	8.70067
12.2229	13.7648		14.4496	19.2156
4.09493	4.41826		26.1088	21.6392
0.264089	0.181926		44.0797	36.1187
0.0736024	0.0789029		12.5362	7.95503
1.41371	1.31673		15.4361	12.3112
0.079765	0.0853664		33.0935	24.5298
0.88019	0.780051		0.484811	0.0069653
9.84264	7.707		21.7985	15.2919
4.64075	5.34546		0.23603	0.153534
0.137448	0.229177		1.29689	1.52623
29.7058	28.1282		1.49303	1.92106
1.65711	1.64268		19.8122	13.8249
90.9039	92.3006		8.53854	3.37362
0.736017	0.231222		4.95481	2.02847
7.14142	6.05536		3.283	1.93326
0.795516	0.700422		1.2407	0.484618
4.88183	5.25082		0.591695	0.191122
29.8037	29.1452		2.3317	0.509355
17.9041	17.5123		3.07444	1.18394
1.57152	1.03095		0.768065	0.371373
2.4211	2.89421		0.497955	0.191709
26.9402	32.2088		2.95459	2.07044
34.4486	33.4016		5.65095	4.98579
0.510822	0.391138		4.99795	3.03354
12.7	13.5561		8.70056	3.56442
0.475309	0.574654		0.395728	0.519331
0.882922	0.796671		4.07388	5.18231
0.648159	0.00846825		5.25493	5.63865
19.5335	14.0737		2.96475	1.98618
17.8842	13.3483		9.16281	6.3399
36.0774	25.4645		3.08847	2.7477
23.5793	17.9664		1.11146	0.451555
0.145001	0.194099		0.654383	0.880391
11.7436	11.1123		0.212932	0.0154291
0.219172	0.236882		0.153738	0.212364
5.50608	4.68534		31.3368	25.9799
2.74294	1.38384		16.3759	7.77614
3.64884	1.96932		0.162569	0.315656
32.608	19.4769		1.37428	0.739203
28.5967	19.1057		1.43886	1.61979
1.12655	0.231041		0.385934	0.132934
5.30847	3.87637		1.30285	0.144213
2.35455	1.83983		1.07341	1.10417
27.6162	18.1793		2.20752	1.67545
6.34089	2.64932		3.8	3.65076
23.9246	17.2563
23.9419	13.6701
1.10521	0.00426569
18.3569	14.178
11.5594	9.44797
1.08873	0.423724
0.32461	0.0132434
39.2809	32.9273
0.658001	1.02293
58.4345	34.8693
27.8597	19.6298
33.4742	22.0162
0.917691	1.37305
0.187764	0.0146843
7.81935	6.79415
1.09028	1.14993
3.85594	4.17154
1.90973	2.59025
1.60651	0.773045
1.13246	0.122368
0.758455	0.597488
4.83516	3.18214
1.57369	0.148262
3.13937	1.86936
6.58783	5.56119
1.06343	0.125311
9.09798	1.19005
1.1235	0.776024
0.445895	0.332045
2.97579	4.66885
7.07369	4.95413
8.99849	7.82877
9.9474	3.93617
0.0703566	0.00271047
39.0217	27.4842
39.4317	30.4967
9.84867	4.68339
14.5991	13.2525
11.5872	10.073
19.1809	16.3935
1.23083	1.75258
5.08037	5.49873
5.65393	4.09069
3.20258	3.90624
12.894	12.1949
1.51238	0.968819
1.05909	0.70342
0.1285	0.132708
10.2376	11.3225
4.08353	3.68829
3.03614	3.71066
0.445716	0.110206
0.308562	0.120293
2.03541	2.13183
0.6579	1.3839
1.03598	0.612739
1.1086	0.927032
9.20503	6.21133
2.08882	0.467574
23.3467	19.8486
2.91918	2.59511
0.959394	0.51695
25.069	23.1421
8.09169	8.26195
15.7804	13.5713
0.574885	0.847408
31.6702	24.5926
45.7415	41.3776
0.288904	0.12821
0.578887	0.127691
0.510951	0.133192
9.5906	10.0028
3.99251	3.29764
4.12058	4.78735
1.27387	1.21371
14.2565	11.8231
11.3484	9.45279
11.3972	10.6516
0.359217	0.243408
0.177292	0.121255
5.96311	6.15117
1.24885	1.11481
8.66747	6.80378
17.8573	17.3505
16.2524	12.1039
6.16927	4.96986
1.27317	1.1733
4.33029	2.18933
4.16721	4.89252
3.29296	3.06512
18.149	16.0815
5.76346	4.76402
0.0586031	0.32871
0.00484274	0.00109079
0.311537	0.896801
6.9589	6.41378
5.78569	4.36909
5.84776	5.27389
4.00378	3.45913
5.37064	4.52299
2.50152	0.997917
5.3328	4.71322
2.13534	2.30896
0.591929	1.19657
25.7537	22.9629
16.2198	16.6325
0.38804	0.337865
7.68607	6.64622
1.24691	1.31859
20.1664	16.3538
10.2298	10.0972
1.89572	0.781894
59.1247	47.5674
5.87471	5.38112
32.2064	29.3194
2.07515	2.09274
8.87628	8.12699
22.8901	21.7285
6.12385	6.89292
5.59718	5.77993
16.8109	16.3256
0.208233	0.0989861
12.0659	9.86607
1.33239	2.07207
0.956937	0.534897
0.799581	1.42888
0.157267	0.408824
31.7595	28.5154
5.57901	5.41224
13.9343	14.5454
0.907666	0.649287
0.0492619	0.00546207
72.7025	65.4677
5.46954	4.48604
28.46	25.5817
0.449989	0.250228
0.883244	1.06877
1.64842	1.59386
5.23009	3.31964
0.831712	0.658617
1.47327	0.731412
0.321937	0.152453
0.769166	0.397198
18.8373	16.4932
10.9056	9.413
6.73109	4.94488
0.0580339	0.154077
9.65711	7.47255
1.36276	0.84658
0.134277	0.296578
0.790257	0.560829
20.4861	18.1589
0.620463	0.374865
4.05051	4.1093
10.9082	7.54504
17.8202	14.394
1.06228	0.520107
4.19911	5.14352
1.94974	1.49738
1.24588	0.575712
44.4726	40.5276
1.28315	1.66449
0.180128	0.0985646
13.9601	12.8933
13.3533	9.90657
5.55345	5.71782
8.23017	6.53126
10.6317	10.1505
11.0444	9.10488
0.529424	0.264481
0.283531	0.69272
0.447995	0.614853
3.31469	2.50887
3.41434	2.65948
17.8392	14.4307
1.09453	1.01599
8.51388	7.07599
4.48336	4.05347
0.775486	0.714969
0.0471023	0.105801
1.64105	1.15707

## Sheet: Fig.5e
spike rate for single unit, Hz
Anes					Beh					T					D
E		I			E		I			E		I			E		I
light-off	light-on	light-off	light-on		light-off	light-on	light-off	light-on		light-off	light-on	light-off	light-on		light-off	light-on	light-off	light-on
1.76142	0.735337	1.02654	0.74545		26.063	29.9067	3.4796	3.60519		26.063	29.9067	3.4796	3.60519		0.794048	1.28688	2.26484	0.925133
7.10996	2.94636	4.58653	2.92767		1.21332	0.595305	0.882922	0.796671		1.21332	0.595305	0.882922	0.796671		0.25119	0.153314	0.712758	0.412895
0.155661	0.106493	2.11442	0.688119		5.24875	3.8388	19.5335	14.0737		5.24875	3.8388	19.5335	14.0737		2.19256	1.87139	9.51047	4.77007
23.984	7.70867	14.3907	2.21776		17.7002	17.9915	36.0774	25.4645		17.7002	17.9915	36.0774	25.4645		1.17059	1.1297	0.549832	0.0123328
3.98373	0.833049	0.667522	-0.00216175		16.9257	21.9395	23.5793	17.9664		16.9257	21.9395	23.5793	17.9664		0.0315401	0.711962	0.282237	0.121512
19.5873	5.43237	0.590649	0.00455464		0.748818	0.43536	11.7436	11.1123		0.748818	0.43536	11.7436	11.1123		10.9637	10.266	2.42928	1.49901
0.990265	0.396122	3.33593	0.118339		31.3166	31.2309	0.219172	0.236882		31.3166	31.2309	0.219172	0.236882		16.5912	11.7825	5.03527	4.18778
2.57427	0.647513	3.87225	0.00324039		1.57504	1.43151	32.608	19.4769		1.57504	1.43151	32.608	19.4769		1.03252	1.30675	1.39922	0.978785
1.46995	0.228941	9.77825	0.0642504		1.23588	1.44539	28.5967	19.1057		1.23588	1.44539	28.5967	19.1057		17.1792	16.0833	0.14456	0.00184763
0.30739	-0.0142768	1.2929	0.000940484		31.6535	35.036	27.6162	18.1793		31.6535	35.036	27.6162	18.1793		17.7885	10.8859	0.62968	0.774578
1.96417	1.07568	0.979658	0.000893055		3.95326	3.02475	18.3569	14.178		3.95326	3.02475	18.3569	14.178		9.3189	4.59206	2.97382	3.99575
12.8011	2.472	8.6987	-0.0219205		6.40036	5.01963	11.5594	9.44797		6.40036	5.01963	11.5594	9.44797		6.18026	3.89239	0.0782084	0.00877469
2.53285	0.123817	3.24047	0.00386459		1.13673	0.868188	0.32461	0.0132434		1.13673	0.868188	0.32461	0.0132434		1.53257	0.475772	2.65496	2.67233
0.425042	0.00560617	1.77591	-0.000766632		10.7879	10.5995	39.2809	32.9273		10.7879	10.5995	39.2809	32.9273		0.380521	0.00670074	0.391654	0.00831379
0.916345	0.116595	3.18181	0.274023		14.9263	13.6398	58.4345	34.8693		14.9263	13.6398	58.4345	34.8693		4.12452	4.74703	9.30811	8.13395
26.3107	1.75835	1.76936	-0.0215479		9.27399	12.6291	1.09028	1.14993		9.27399	12.6291	1.09028	1.14993		1.10039	0.0339108	2.23966	2.95992
1.45434	-0.00899529	1.13676	1.08489		3.04111	2.73307	4.83516	3.18214		3.04111	2.73307	4.83516	3.18214		27.0057	18.7182	0.344788	0.536007
10.7765	0.801967	1.73814	1.73955		23.7333	24.5487	3.13937	1.86936		23.7333	24.5487	3.13937	1.86936		5.61415	2.43808	26.1088	21.6392
32.7799	2.58557	2.54658	7.75164		17.2006	16.579	1.1235	0.776024		17.2006	16.579	1.1235	0.776024		6.539	4.80331	12.5362	7.95503
0.265767	0.200947	1.00797	2.41286		2.28195	2.2359	0.445895	0.332045		2.28195	2.2359	0.445895	0.332045		20.6315	15.4934	15.4361	12.3112
0.541509	0.0132138	0.166679	0.955658		4.19394	3.08192	7.07369	4.95413		4.19394	3.08192	7.07369	4.95413		5.39968	7.45825	21.7985	15.2919
0.867731	0.112994	2.93965	6.3271		9.53468	11.0166	8.99849	7.82877		9.53468	11.0166	8.99849	7.82877		2.79936	3.21331	1.49303	1.92106
0.883225	0.10791	14.3641	10.8387		17.7139	20.071	39.4317	30.4967		17.7139	20.071	39.4317	30.4967		13.4284	13.3819	0.497955	0.191709
4.85215	0.0123986	1.00291	1.35103		3.09717	3.86514	5.65393	4.09069		3.09717	3.86514	5.65393	4.09069		3.51389	4.2241	5.25493	5.63865
0.746157	0.000890973	14.186	14.099		0.778253	0.82018	12.894	12.1949		0.778253	0.82018	12.894	12.1949		21.4575	23.0047	0.212932	0.0154291
2.73244	-0.0180222	7.07448	8.13904		9.15735	8.64901	10.2376	11.3225		9.15735	8.64901	10.2376	11.3225		12.9978	11.3187	16.3759	7.77614
4.78735	0.00917967	1.7961	0.502271		2.71654	2.4457	23.3467	19.8486		2.71654	2.4457	23.3467	19.8486		18.8795	21.0177	1.37428	0.739203
0.440977	0.0987899	2.62368	1.19891		1.06806	0.664154	25.069	23.1421		1.06806	0.664154	25.069	23.1421		8.93116	9.7011	1.43886	1.61979
22.1696	7.1207	0.46373	0.172543		12.1045	10.2822	8.09169	8.26195		12.1045	10.2822	8.09169	8.26195		58.0552	61.8292
0.461654	0.156536	3.41456	0.496264		1.77997	1.23189	0.574885	0.847408		1.77997	1.23189	0.574885	0.847408		0.723882	0.572733
1.14554	1.0683	5.21071	0.465505		7.56873	3.56286	45.7415	41.3776		7.56873	3.56286	45.7415	41.3776		17.3501	15.9784
1.06062	0.512628	12.1556	2.44978		0.544379	0.621202	9.5906	10.0028		0.544379	0.621202	9.5906	10.0028		1.26895	1.43252
6.59447	3.2032	5.79732	0.749076		23.0928	18.9749	14.2565	11.8231		23.0928	18.9749	14.2565	11.8231		2.13249	3.87673
6.81487	4.60284	15.9468	6.11148		26.4894	22.1425	5.96311	6.15117		26.4894	22.1425	5.96311	6.15117		3.57534	6.60394
4.33786	3.83379	2.62818	0.14184		3.24175	3.32213	4.33029	2.18933		3.24175	3.32213	4.33029	2.18933		0.240611	0.145667
0.97998	1.48749	3.48848	0.641219		21.0192	12.0783	5.87471	5.38112		21.0192	12.0783	5.87471	5.38112		3.93701	7.47989
36.5872	14.1916	13.8816	4.29384		11.3982	7.92871	2.07515	2.09274		11.3982	7.92871	2.07515	2.09274		0.470701	0.280132
1.34079	1.42099	2.53763	1.12809		0.462953	0.202918	8.87628	8.12699		0.462953	0.202918	8.87628	8.12699		0.928427	1.38598
5.66672	2.93315	4.6085	1.48266		13.5302	12.7793	1.64842	1.59386		13.5302	12.7793	1.64842	1.59386		0.470642	0.706941
18.3689	5.65523	16.2042	8.70142		32.576	25.8959	0.831712	0.658617		32.576	25.8959	0.831712	0.658617		2.28937	1.17763
5.79725	2.77513	4.46215	0.505718		9.97221	7.726	1.47327	0.731412		9.97221	7.726	1.47327	0.731412		4.13006	4.8136
0.90272	-0.00649867	0.119552	-0.00699833		70.753	56.212	0.769166	0.397198		70.753	56.212	0.769166	0.397198		0.414013	0.734184
6.65248	0.713703	0.302171	0.0113761		7.26791	6.50389	1.36276	0.84658		7.26791	6.50389	1.36276	0.84658		5.49111	6.28449
7.77131	1.49116	0.671044	0.224138		16.3942	11.3715	0.790257	0.560829		16.3942	11.3715	0.790257	0.560829		17.8735	20.2115
1.31167	0.177756	0.234311	0.199426		14.9158	11.8812	4.48336	4.05347		14.9158	11.8812	4.48336	4.05347		6.99987	4.6658
0.706404	0.11496	0.18264	0.591221		49.5276	38.0689	2.26484	0.925133		49.5276	38.0689				10.7629	11.6428
0.275579	0.134853	0.870181	0.464443		50.9489	38.1052	0.712758	0.412895		50.9489	38.1052				5.52871	7.17094
7.529	1.45074	0.855746	0.317649		7.17062	5.51079	9.51047	4.77007		7.17062	5.51079				7.4178	6.24994
18.6056	3.15748	2.18822	0.485913		7.55543	6.45336	0.549832	0.0123328		7.55543	6.45336				1.40493	1.8182
19.0585	3.2997	0.171724	0.00993803		2.00606	0.614011	0.282237	0.121512		2.00606	0.614011				0.711943	1.199
5.48876	0.632763	4.85441	3.21825		8.39546	6.51377	2.42928	1.49901		8.39546	6.51377				6.38608	7.95649
0.623177	0.397993	0.351086	0.277322		4.84834	4.16534	5.03527	4.18778		4.84834	4.16534				39.4015	41.5026
10.3517	1.4785	0.570588	0.297343		6.75238	6.48661	1.39922	0.978785		6.75238	6.48661				0.113381	0.000515054
3.19259	0.959905	1.96581	1.17772		34.9736	34.2887	0.14456	0.00184763		34.9736	34.2887				10.3155	13.1742
2.9806	0.215466	1.59061	0.920794		10.5294	9.26003	0.62968	0.774578		10.5294	9.26003				1.57992	1.56633
7.30165	0.762305	1.18437	0.649021		39.3948	39.0257	2.97382	3.99575		39.3948	39.0257				1.31182	1.53891
5.49687	0.851084	1.36733	0.796183		101.794	95.621	0.0782084	0.00877469		101.794	95.621				18.7444	19.912
0.707425	0.0845921	2.00552	1.24783		33.2662	25.6563	2.65496	2.67233		33.2662	25.6563				5.78856	4.34542
1.29815	0.235362	0.320636	0.00658621		1.87717	2.33241	0.391654	0.00831379		1.87717	2.33241				0.594544	0.484058
4.21432	0.569494	4.34619	3.16561		0.902087	0.166981	9.30811	8.13395		0.902087	0.166981				34.1164	39.3333
3.90406	0.308125	0.846285	0.532966		0.360346	0.311719	2.23966	2.95992		0.360346	0.311719				3.88244	2.90828
1.28521	0.780924	0.15468	-0.000686107		1.23302	0.484431	0.344788	0.536007		1.23302	0.484431				8.21066	7.34586
5.72762	1.72556	1.97201	2.31892		28.4798	25.6002	26.1088	21.6392		28.4798	25.6002				50.717	47.1686
3.94299	2.4553	1.46425	0.222244		43.1991	38.5841	12.5362	7.95503		43.1991	38.5841				0.926641	0.204624
6.8472	2.70637	0.119248	0.415284		1.55319	0.745942	15.4361	12.3112		1.55319	0.745942				1.90742	1.45626
1.62047	1.35144	5.39877	3.55752		2.41209	1.95011	21.7985	15.2919		2.41209	1.95011				2.52713	2.21619
1.63476	0.162793	2.41044	1.85081		12.7592	12.1444	1.49303	1.92106		12.7592	12.1444				9.728	8.65587
4.40342	0.279246	14.9187	8.56009		47.8271	41.6301	0.497955	0.191709		47.8271	41.6301				3.15254	3.42465
4.48343	0.0128071	3.06953	1.83805		7.824	10.129	5.25493	5.63865		7.824	10.129				28.1861	23.6493
3.01007	1.77366	6.6382	1.73552		12.1367	13.668	0.212932	0.0154291		12.1367	13.668				1.38564	0.92783
2.3292	0.699638	0.335803	0.0861021		19.368	18.9363	16.3759	7.77614		19.368	18.9363				3.2489	2.4554
5.94542	1.88265	3.85604	2.07403		2.70169	3.20209	1.37428	0.739203		2.70169	3.20209				2.5076	3.16941
11.9315	3.72596	1.14396	0.449731		2.52723	3.68087	1.43886	1.61979		2.52723	3.68087				0.53727	0.289383
16.911	3.39177	50.0772	44.3942		23.503	23.4369				23.503	23.4369				1.65164	1.54547
68.978	15.3969	0.194205	0.00592278		9.97013	10.2505				9.97013	10.2505				5.9438	8.16587
0.344091	0.144366	8.6142	5.49498		19.7998	16.1576				19.7998	16.1576				3.97587	3.23737
1.16142	0.507305	1.6582	0.85049		3.13178	0.369973				3.13178	0.369973				10.2711	9.26686
1.4179	0.0074531	0.261305	0.000214344		7.19537	5.52441				7.19537	5.52441				1.6925	2.20075
1.6806	0.421757	10.7237	7.04383		11.0633	9.97349				11.0633	9.97349				5.03561	6.36801
0.705115	0.680207	1.03433	1.90149		21.6155	22.968				21.6155	22.968				7.31798	6.93905
0.762784	1.02321	2.09522	0.622512		11.1127	12.8091				11.1127	12.8091				8.69945	8.53215
1.35679	1.09411	8.28906	5.07064		0.894505	1.56856				0.894505	1.56856				1.86289	3.69069
4.27228	1.99717	1.09489	0.396573		2.30092	2.00123				2.30092	2.00123				1.12555	1.38685
1.84736	1.35676				12.4293	13.7349				12.4293	13.7349				0.588477	1.86183
5.2312	2.62502				1.25502	1.23912				1.25502	1.23912				0.365291	0.316681
4.42754	1.10794				1.69392	1.63217				1.69392	1.63217				3.85861	3.4951
0.964814	0.554495				42.467	40.6014				42.467	40.6014				13.7102	11.6295
0.835176	0.382222				7.06476	5.76392				7.06476	5.76392				10.9965	12.0696
4.46487	1.22282				9.79136	10.2764				9.79136	10.2764				2.89607	2.55012
0.136424	0.202191				3.19807	1.76108				3.19807	1.76108				7.65462	7.44047
1.08899	0.990009				0.324468	0.0604038				0.324468	0.0604038				0.731972	1.31588
0.997265	1.0181				0.172737	0.00385286				0.172737	0.00385286				7.26341	8.70067
0.331179	0.19926				25.5967	16.9806				25.5967	16.9806				14.4496	19.2156
13.2734	8.41986				24.7911	16.1441				24.7911	16.1441				33.0935	24.5298
2.50345	1.35109				6.58729	4.16363				6.58729	4.16363				0.484811	0.0069653
1.40347	1.37964				4.76135	3.70814				4.76135	3.70814				19.8122	13.8249
2.15092	1.9554				6.23101	7.7695				6.23101	7.7695				8.53854	3.37362
4.21083	3.42653				5.24653	2.92997				5.24653	2.92997				4.95481	2.02847
0.654526	0.743524				25.5468	21.5437				25.5468	21.5437				3.283	1.93326
2.28086	2.45464				1.29226	0.925763				1.29226	0.925763				0.473434	-0.00456133
12.9238	9.64168				1.95092	0.916192				1.95092	0.916192				1.2407	0.484618
2.82328	2.25002				0.758533	0.743478				0.758533	0.743478				0.591695	0.191122
1.88371	1.1102				0.155642	0.0186042				0.155642	0.0186042				2.3317	0.509355
17.7285	9.84045				5.18802	3.10914				5.18802	3.10914				0.156752	-0.0176639
11.8258	11.1859				0.588892	0.379556				0.588892	0.379556				3.07444	1.18394
0.715718	0.0937375				2.83183	1.53532				2.83183	1.53532				0.768065	0.371373
18.001	13.4863				1.08283	0.585432				1.08283	0.585432				2.95459	2.07044
0.620762	0.0852251				3.03827	2.63513				3.03827	2.63513				4.99795	3.03354
27.2623	16.0505				15.3187	10.4951				15.3187	10.4951				8.70056	3.56442
1.25861	0.895124				15.1787	8.78424				15.1787	8.78424				0.395728	0.519331
13.422	8.24859				0.726771	0.468918				0.726771	0.468918				1.11146	0.451555
5.22471	4.64534				6.83442	4.64782				6.83442	4.64782				31.3368	25.9799
1.09969	0.745582				1.886	1.34146				1.886	1.34146				0.162569	0.315656
1.70942	1.82108				1.41951	2.26285				1.41951	2.26285				0.385934	0.132934
6.70089	3.88419				0.88019	0.780051				0.88019	0.780051				1.30285	0.144213
6.23683	4.35765				12.7	13.5561				12.7	13.5561				1.07341	1.10417
1.04642	0.363391				0.145001	0.194099				0.145001	0.194099				2.20752	1.67545
0.808336	0.255677				2.74294	1.38384				2.74294	1.38384
8.65633	3.49705				2.35455	1.83983				2.35455	1.83983
22.9466	8.93018				6.34089	2.64932				6.34089	2.64932
3.78521	1.53949				23.9419	13.6701				23.9419	13.6701
1.12262	0.24197				1.08873	0.423724				1.08873	0.423724
4.5471	1.36591				0.917691	1.37305				0.917691	1.37305
14.473	4.92675				1.60651	0.773045				1.60651	0.773045
5.33339	2.28849				1.13246	0.122368				1.13246	0.122368
8.45084	3.66885				0.758455	0.597488				0.758455	0.597488
3.59731	1.36109				1.57369	0.148262				1.57369	0.148262
9.28688	5.16482				6.58783	5.56119				6.58783	5.56119
6.32999	3.12246				1.06343	0.125311				1.06343	0.125311
13.0035	4.99714				9.09798	1.19005				9.09798	1.19005
34.8277	9.95177				39.0217	27.4842				39.0217	27.4842
2.61645	0.719153				14.5991	13.2525				14.5991	13.2525
2.07762	0.717729				19.1809	16.3935				19.1809	16.3935
3.88544	1.4682				0.445716	0.110206				0.445716	0.110206
5.46239	2.99039				2.03541	2.13183				2.03541	2.13183
8.37864	3.80639				1.03598	0.612739				1.03598	0.612739
4.83336	2.1449				9.20503	6.21133				9.20503	6.21133
5.7836	1.65126				2.08882	0.467574				2.08882	0.467574
13.8267	4.50722				2.91918	2.59511				2.91918	2.59511
0.514614	0.779317				0.959394	0.51695				0.959394	0.51695
0.895659	0.29477				15.7804	13.5713				15.7804	13.5713
40.5995	12.077				31.6702	24.5926				31.6702	24.5926
1.95074	0.650151				4.12058	4.78735				4.12058	4.78735
13.8611	4.50321				11.3484	9.45279				11.3484	9.45279
7.3533	1.95863				11.3972	10.6516				11.3972	10.6516
29.3036	8.86173				0.359217	0.243408				0.359217	0.243408
5.24486	1.42506				0.177292	0.121255				0.177292	0.121255
1.31574	0.927518				1.24885	1.11481				1.24885	1.11481
18.0587	5.77855				8.66747	6.80378				8.66747	6.80378
15.6354	3.27794				17.8573	17.3505				17.8573	17.3505
3.2282	1.97094				16.2524	12.1039				16.2524	12.1039
1.46164	0.846612				6.16927	4.96986				6.16927	4.96986
1.86328	0.520286				1.27317	1.1733				1.27317	1.1733
7.04066	1.76686				4.16721	4.89252				4.16721	4.89252
5.46376	2.52288				18.149	16.0815				18.149	16.0815
19.8017	4.7504				6.9589	6.41378				6.9589	6.41378
2.57445	0.493186				4.00378	3.45913				4.00378	3.45913
0.909695	0.0945295				5.37064	4.52299				5.37064	4.52299
4.38185	0.678046				2.50152	0.997917				2.50152	0.997917
22.7218	4.51662				5.3328	4.71322				5.3328	4.71322
8.8707	2.65409				2.13534	2.30896				2.13534	2.30896
3.07691	1.04195				25.7537	22.9629				25.7537	22.9629
3.94978	0.879021				16.2198	16.6325				16.2198	16.6325
1.73596	0.399643				7.68607	6.64622				7.68607	6.64622
9.4189	1.40319				1.24691	1.31859				1.24691	1.31859
2.49446	0.295204				10.2298	10.0972				10.2298	10.0972
0.64412	0.699871				1.89572	0.781894				1.89572	0.781894
9.29363	5.16153				59.1247	47.5674				59.1247	47.5674
9.35067	4.87789				32.2064	29.3194				32.2064	29.3194
1.74704	1.52749				5.59718	5.77993				5.59718	5.77993
26.1487	11.9828				12.0659	9.86607				12.0659	9.86607
1.76976	1.84546				1.33239	2.07207				1.33239	2.07207
4.32892	5.88997				0.956937	0.534897				0.956937	0.534897
1.21941	0.50098				31.7595	28.5154				31.7595	28.5154
0.599171	0.297047				5.57901	5.41224				5.57901	5.41224
0.543508	0.404802				13.9343	14.5454				13.9343	14.5454
1.23988	0.657924				0.907666	0.649287				0.907666	0.649287
10.3419	3.8332				72.7025	65.4677				72.7025	65.4677
1.11604	0.883558				28.46	25.5817				28.46	25.5817
2.76974	0.9116				0.449989	0.250228				0.449989	0.250228
13.1209	5.9073				0.883244	1.06877				0.883244	1.06877
6.25453	2.30349				0.620463	0.374865				0.620463	0.374865
11.5054	5.612				10.9082	7.54504				10.9082	7.54504
1.0134	0.22017				17.8202	14.394				17.8202	14.394
0.705729	0.38826				1.06228	0.520107				1.06228	0.520107
11.9285	4.18398				4.19911	5.14352				4.19911	5.14352
9.14997	5.47267				1.94974	1.49738				1.94974	1.49738
1.0671	0.584857				1.24588	0.575712				1.24588	0.575712
4.56706	1.06652				0.214743	-0.00957301				0.214743	-0.00957301
0.696509	0.378571				44.4726	40.5276				44.4726	40.5276
1.15835	0.676643				10.6317	10.1505				10.6317	10.1505
0.599898	0.105448				11.0444	9.10488				11.0444	9.10488
2.5734	0.891407				0.283531	0.69272				0.283531	0.69272
5.50591	1.99571				17.8392	14.4307				17.8392	14.4307
0.332278	0.276984				1.09453	1.01599				1.09453	1.01599
6.1911	1.7259				8.51388	7.07599				8.51388	7.07599
1.22501	0.799725				1.64105	1.15707				1.64105	1.15707
6.41258	2.39535				0.794048	1.28688
15.2974	6.93796				0.25119	0.153314
0.96549	0.523385				2.19256	1.87139
					1.17059	1.1297
					0.0315401	0.711962
					10.9637	10.266
					16.5912	11.7825
					1.03252	1.30675
					17.1792	16.0833
					17.7885	10.8859
					9.3189	4.59206
					6.18026	3.89239
					1.53257	0.475772
					0.380521	0.00670074
					4.12452	4.74703
					1.10039	0.0339108
					27.0057	18.7182
					5.61415	2.43808
					6.539	4.80331
					20.6315	15.4934
					5.39968	7.45825
					2.79936	3.21331
					13.4284	13.3819
					3.51389	4.2241
					21.4575	23.0047
					12.9978	11.3187
					18.8795	21.0177
					8.93116	9.7011
					58.0552	61.8292
					0.723882	0.572733
					17.3501	15.9784
					1.26895	1.43252
					2.13249	3.87673
					3.57534	6.60394
					0.240611	0.145667
					3.93701	7.47989
					0.470701	0.280132
					0.928427	1.38598
					0.470642	0.706941
					2.28937	1.17763
					4.13006	4.8136
					0.414013	0.734184
					5.49111	6.28449
					17.8735	20.2115
					6.99987	4.6658
					10.7629	11.6428
					5.52871	7.17094
					7.4178	6.24994
					1.40493	1.8182
					0.711943	1.199
					6.38608	7.95649
					39.4015	41.5026
					0.113381	0.000515054
					10.3155	13.1742
					1.57992	1.56633
					1.31182	1.53891
					18.7444	19.912
					5.78856	4.34542
					0.594544	0.484058
					34.1164	39.3333
					3.88244	2.90828
					8.21066	7.34586
					50.717	47.1686
					0.926641	0.204624
					1.90742	1.45626
					2.52713	2.21619
					9.728	8.65587
					3.15254	3.42465
					28.1861	23.6493
					1.38564	0.92783
					3.2489	2.4554
					2.5076	3.16941
					0.53727	0.289383
					1.65164	1.54547
					5.9438	8.16587
					3.97587	3.23737
					10.2711	9.26686
					1.6925	2.20075
					5.03561	6.36801
					7.31798	6.93905
					8.69945	8.53215
					1.86289	3.69069
					1.12555	1.38685
					0.588477	1.86183
					0.365291	0.316681
					3.85861	3.4951
					13.7102	11.6295
					10.9965	12.0696
					2.89607	2.55012
					7.65462	7.44047
					0.731972	1.31588
					7.26341	8.70067
					14.4496	19.2156
					33.0935	24.5298
					0.484811	0.0069653
					19.8122	13.8249
					8.53854	3.37362
					4.95481	2.02847
					3.283	1.93326
					0.473434	-0.00456133
					1.2407	0.484618
					0.591695	0.191122
					2.3317	0.509355
					0.156752	-0.0176639
					3.07444	1.18394
					0.768065	0.371373
					2.95459	2.07044
					4.99795	3.03354
					8.70056	3.56442
					0.395728	0.519331
					1.11146	0.451555
					31.3368	25.9799
					0.162569	0.315656
					0.385934	0.132934
					1.30285	0.144213
					1.07341	1.10417
					2.20752	1.67545

## Sheet: Fig.6d
rates for behavior
hit		false alarm		catch
light-off	light-on	light-off	light-on	light-off	light-on
0.9	0.947368	0.181102	0.25	0.34	0.5
0.917808	0.829268	0.0540541	0.133333	0.133333	0
0.948529	1	0.118421	0.333333	0.186047	0.571429
0.936508	0.923077	0.045977	0	0.0645161	NaN
0.782609	0.8	0.192661	0.352941	0.242424	NaN
0.805556	0.846154	0.104167	0.153846	0.0333333	NaN
0.904255	0.823529	0.211864	0.666667	0.236842	0.5
0.810811	0.636364	0.027027	0	0.125	NaN
0.828358	0.9375	0.142857	0.555556	0.202899	0.384615
0.919355	0.857143	0.101449	0.263158	0.151515	0.2
0.627907	0.75	0.17	0.588235	0.159091	0.857143
NaN	NaN	NaN	NaN	NaN	NaN

## Sheet: Fig.6e
rates for behavior
hit		false alarm		catch
light-off	light-on	light-off	light-on	light-off	light-on
0.9	0.904762	0.181102	0.318182	0.34	0.357143
0.917808	0.896552	0.0540541	0.0384615	0.133333	NaN
0.948529	1	0.118421	0.380952	0.186047	0.4
0.936508	0.909091	0.045977	0.111111	0.0645161	0
0.782609	0.6875	0.192661	0.4375	0.242424	0.285714
0.805556	0.727273	0.104167	0.294118	0.0333333	NaN
0.904255	1	0.211864	0.857143	0.236842	0.8
0.810811	0.75	0.027027	0.2	0.125	NaN
0.828358	1	0.142857	0.758621	0.202899	0.571429
0.919355	1	0.101449	0.208333	0.151515	0.285714
0.627907	0.8	0.17	0.666667	0.159091	0.5
NaN	NaN	NaN	NaN	NaN	NaN

## Sheet: Fig.6f
rates for behavior
hit		false alarm		catch
light-off	light-on	light-off	light-on	light-off	light-on
0.9	0.894737	0.181102	0.263158	0.34	0.111111
0.917808	0.863636	0.0540541	0.107143	0.133333	0.142857
0.948529	0.961538	0.118421	0.391304	0.186047	0.615385
0.936508	1	0.045977	0.0588235	0.0645161	0
0.782609	0.866667	0.192661	0.214286	0.242424	0.285714
0.805556	1	0.104167	0.461538	0.0333333	0.4
0.904255	1	0.211864	0.884615	0.236842	0.6
0.810811	0.272727	0.027027	0	0.125	NaN
0.828358	0.892857	0.142857	0.846154	0.202899	0.8
0.919355	1	0.101449	0.111111	0.151515	0.285714
0.627907	0.9	0.17	0.730769	0.159091	0.75
NaN	NaN	NaN	NaN	NaN	NaN

[truncated: 8 more sheets: SuppFig.1c, SuppFig.2a, SuppFig.2b, SuppFig.2c, SuppFig.7b, SuppFig.13d, SuppFig.13e, SuppFig.13f]
